# Supplementary material for: Transcriptome Sequencing and Gene Expression Analysis of Trichoderma brevicompactum under Different Culture Conditions
Source: PLoS One. 2014 Apr 7;9(4):e94203. doi: 10.1371/journal.pone.0094203 (PMC3978026; doi:10.1371/journal.pone.0094203)
Supplement: Table S1 — Primers used in qRT-PCR for validation of the differentially expressed genes. (XLS) [file pone.0094203.s007.xls]

## Sheet: Sheet1
Primers used in qRT-PCR for validation of differentially expressed genes
Genes for qRT-PCR	Primers of the gene for qRT-PCR
Unigene10066	Sense primer	5’ATAAACCTCTTCGCTGTGG3’
	Antisense primer	5’CGTTGTCCGTGAATCCCT3’
Unigene5464	Sense primer	5’GATACATCCATCGGAAAGCA3’
	Antisense primer	5’CATAACCAGGGAAGCACAAT3’
Unigene8652	Sense primer	5’TAATGAAGCACCCAACCC3’
	Antisense primer	5’TTCGCAGTCCCAATAACA3’
Unigene15048	Sense primer	5’CTCAAGCCCGAATACCGC3’
	Antisense primer	5’TCCCGAACCAGAAGAACA3’
Unigene11624	Sense primer	5’AGGAATGAATCCCAAAT3’
	Antisense primer	5’GACATCCGAGACGAAA3’
Unigene10281	Sense primer	5’AATCCTCCAGTTGATGACG3’
	Antisense primer	5’TCGATACCGCTCCCTCT3’
Unigene16121	Sense primer	5’TGGCATTGCTTGTTGA3’
	Antisense primer	5’TGATTGGGTAGATAGGG3’
Unigene12882	Sense primer	5’GACTCGCTGGATGACTGG3’
	Antisense primer	5’GGTAATGGCTTCTTTGGATA3’
