# Supplementary material for: Transcriptome Sequencing and Gene Expression Analysis of Trichoderma brevicompactum under Different Culture Conditions
Source: PLoS One. 2014 Apr 7;9(4):e94203. doi: 10.1371/journal.pone.0094203 (PMC3978026; doi:10.1371/journal.pone.0094203)
Supplement: Table S2 — Top hits obtained by BLASTX for the unigenes. BLASTX against the NCBI nr database was used with a cut-off E-value of 10−5. (XLS) [file pone.0094203.s008.xls]

## Sheet: Sheet2
Query_id	Query_length	Query_start	Query_end	Subject_id	Subject_length	Subject_start	Subject_end	Identity	Positive	Gap	Align_length	Score	E_value	Query_annotation	Subject_annotation
Unigene20761	386	22	386	scaffold_2_Trichoderma_virens	2698325	2367789	2368150	0.83	--	0	365	252	5e-66	size 386	Trichoderma_virens
Unigene16029	669	48	383	gi|310800638|gb|EFQ35531.1|	458	347	458	0.7	0.85	0	112	168	1e-40	--	major facilitator superfamily transporter [Glomerella graminicola M1.001]
Unigene12397	2138	6	1133	gi|340513998|gb|EGR44269.1|	755	437	755	0.82	0.83	0	376	587	1e-166	--	exocyst complex, sec15 subunit [Trichoderma reesei QM6a]
Unigene12813	2687	360	908	scaffold_8_Trichoderma_virens	1821084	789835	790374	0.84	--	0.01	549	420	1e-116	size 2687	Trichoderma_virens
Unigene572	327	86	159	scaffold_10_Trichoderma_atroviride	1560307	18439	18512	0.93	--	0	74	107	1e-22	size 327	Trichoderma_atroviride
Unigene18064	357	254	333	scaffold_16_Trichoderma_virens	873038	500227	500309	0.89	--	0.05	84	85.7	6e-16	size 357	Trichoderma_virens
Unigene18381	282	280	56	gi|340514283|gb|EGR44548.1|	553	476	550	0.62	0.76	0	75	102	3e-21	--	Hypothetical protein TRIREDRAFT_112128 [Trichoderma reesei QM6a]
Unigene14565	3247	2049	2886	scaffold_3_Trichoderma_reeseiV2	1910749	133649	132812	0.88	--	0	838	908	0	size 3247	Trichoderma_reeseiV2
Unigene22219	300	198	300	scaffold_4_Trichoderma_virens	2401340	1230879	1230774	0.87	--	0.08	109	103	2e-21	size 300	Trichoderma_virens
Unigene6941	520	238	404	scaffold_3_Trichoderma_virens	2573579	1545830	1545664	0.89	--	0	167	196	3e-49	size 520	Trichoderma_virens
Unigene9030	484	3	482	gi|358387303|gb|EHK24898.1|	921	212	371	0.72	0.86	0	160	238	5e-62	--	hypothetical protein TRIVIDRAFT_230031 [Trichoderma virens Gv29-8]
Unigene6184	1025	302	1024	gi|322709693|gb|EFZ01269.1|	466	27	272	0.81	0.88	0.02	246	397	1e-109	--	pantothenate kinase [Metarhizium anisopliae ARSEF 23]
Unigene13008	2007	784	1809	gi|171905880|gb|ACB56642.1|	342	1	342	0.96	0.98	0	342	675	0	--	NMT-1 like protein [Trichoderma aureoviride]
Unigene22255	240	6	239	gi|358382690|gb|EHK20361.1|	457	156	233	0.75	0.83	0	78	115	2e-25	--	hypothetical protein TRIVIDRAFT_48513 [Trichoderma virens Gv29-8]
Unigene18899	215	1	148	scaffold_3_Trichoderma_virens	2573579	377838	377985	0.89	--	0	148	174	5e-43	size 215	Trichoderma_virens
Unigene20711	301	2	219	scaffold_9_Trichoderma_virens	1740819	567923	568140	0.85	--	0	218	178	4e-44	size 301	Trichoderma_virens
Unigene20547	229	42	142	scaffold_36_Trichoderma_virens	163340	106388	106488	0.88	--	0	101	105	4e-22	size 229	Trichoderma_virens
Unigene18334	438	356	437	scaffold_3_Trichoderma_reeseiV2	1910749	1501712	1501631	0.93	--	0	82	123	3e-27	size 438	Trichoderma_reeseiV2
Unigene7613	223	2	222	scaffold_4_Trichoderma_virens	2401340	1507112	1506892	0.87	--	0	221	216	1e-55	size 223	Trichoderma_virens
Unigene19308	295	173	220	scaffold_8_Trichoderma_atroviride	1671024	777904	777948	0.89	--	0.06	48	52	7e-06	size 295	Trichoderma_atroviride
Unigene21545	271	13	269	scaffold_11_Trichoderma_virens	1316646	433103	433359	0.88	--	0	257	280	1e-74	size 271	Trichoderma_virens
Unigene13044	4900	3229	3794	scaffold_12_Trichoderma_atroviride	1468693	969689	970254	0.88	--	0	566	599	1e-169	size 4900	Trichoderma_atroviride
Unigene19966	599	1	213	scaffold_20_Trichoderma_reeseiV2	629213	276990	277202	0.88	--	0	213	224	2e-57	size 599	Trichoderma_reeseiV2
Unigene1797	402	3	401	gi|322712421|gb|EFZ03994.1|	1351	1091	1223	0.43	0.66	0	133	117	8e-26	--	NACHT and Ankyrin domain protein [Metarhizium anisopliae ARSEF 23]
Unigene373	733	1	267	gi|322712274|gb|EFZ03847.1|	388	292	381	0.5	0.58	0.01	90	92.4	9e-18	--	F-box domain containing protein [Metarhizium anisopliae ARSEF 23]
Unigene20619	245	108	143	scaffold_25_Trichoderma_virens	390681	101976	102011	1	--	0	36	71.9	6e-12	size 245	Trichoderma_virens
Unigene9395	219	217	50	gi|296806731|ref|XP_002844137.1|	527	396	451	0.64	0.91	0	56	84	1e-15	--	monooxygenase [Arthroderma otae CBS 113480] >gi|238845439|gb|EEQ35101.1| monooxygenase [Arthroderma otae CBS 113480]
Unigene7439	1080	423	470	scaffold_3_Trichoderma_virens	2573579	280682	280727	0.93	--	0.04	48	65.9	2e-09	size 1080	Trichoderma_virens
Unigene9781	1462	19	1006	scaffold_2_Trichoderma_virens	2698325	2616989	2615988	0.85	--	0.01	1003	844	0	size 1462	Trichoderma_virens
Unigene4029	323	15	323	scaffold_17_Trichoderma_reeseiV2	797352	438466	438774	0.85	--	0	309	264	1e-69	size 323	Trichoderma_reeseiV2
Unigene2566	1711	1	1041	scaffold_7_Trichoderma_virens	1857220	1166190	1167233	0.84	--	0	1044	765	0	size 1711	Trichoderma_virens
Unigene13137	1682	698	1372	scaffold_1_Trichoderma_atroviride	5619074	4173509	4174183	0.84	--	0	675	521	1e-146	size 1682	Trichoderma_atroviride
Unigene9069	2017	1007	1890	scaffold_9_Trichoderma_reeseiV2	1219543	539558	538675	0.85	--	0	884	729	0	size 2017	Trichoderma_reeseiV2
Unigene12636	1105	1	288	scaffold_9_Trichoderma_virens	1740819	278356	278640	0.88	--	0.01	288	313	4e-84	size 1105	Trichoderma_virens
Unigene13192	924	3	596	gi|358384745|gb|EHK22342.1|	608	189	388	0.5	0.66	0.02	203	204	2e-51	--	hypothetical protein TRIVIDRAFT_60795 [Trichoderma virens Gv29-8]
Unigene13381	2074	1	794	scaffold_15_Trichoderma_reeseiV2	837556	408949	408156	0.86	--	0	794	710	0	size 2074	Trichoderma_reeseiV2
Unigene13356	2514	1036	2100	scaffold_12_Trichoderma_virens	1276923	227099	226035	0.81	--	0	1065	549	1e-154	size 2514	Trichoderma_virens
Unigene4155	520	2	192	scaffold_1_Trichoderma_virens	3445002	1537270	1537080	0.88	--	0	191	204	1e-51	size 520	Trichoderma_virens
Unigene6039	514	502	2	gi|322712515|gb|EFZ04088.1|	1442	478	644	0.63	0.78	0	168	207	7e-53	--	Lysophospholipase like protein [Metarhizium anisopliae ARSEF 23]
Unigene13193	1744	1556	741	gi|399169216|emb|CCE30004.1|	270	1	270	0.51	0.67	0	272	266	2e-69	--	uncharacterized protein CPUR_03851 [Claviceps purpurea 20.1]
Unigene7973	266	18	266	scaffold_2_Trichoderma_virens	2698325	2673563	2673315	0.87	--	0	249	248	5e-65	size 266	Trichoderma_virens
Unigene5086	633	513	631	scaffold_33_Trichoderma_virens	227441	28765	28647	0.84	--	0	119	93.7	4e-18	size 633	Trichoderma_virens
Unigene3057	1408	142	607	scaffold_32_Trichoderma_reeseiV2	230370	26799	27264	0.82	--	0.01	469	264	5e-69	size 1408	Trichoderma_reeseiV2
Unigene14618	349	74	337	scaffold_3_Trichoderma_virens	2573579	1242851	1243114	0.85	--	0	264	214	9e-55	size 349	Trichoderma_virens
Unigene6760	577	575	273	gi|310798359|gb|EFQ33252.1|	354	223	323	0.74	0.86	0	101	157	1e-48	--	alcohol dehydrogenase GroES-like domain-containing protein [Glomerella graminicola M1.001]
Unigene17703	1011	627	741	scaffold_1_Trichoderma_atroviride	5619074	4117491	4117375	0.87	--	0.03	118	83.8	7e-15	size 1011	Trichoderma_atroviride
Unigene3294	349	5	276	scaffold_7_Trichoderma_atroviride	1898859	356111	355840	0.87	--	0	272	270	2e-71	size 349	Trichoderma_atroviride
Unigene19268	250	1	240	scaffold_2_Trichoderma_virens	2698325	1417007	1416768	0.93	--	0	240	357	7e-98	size 250	Trichoderma_virens
Unigene18883	400	19	382	scaffold_12_Trichoderma_virens	1276923	601734	602100	0.83	--	0.01	368	226	3e-58	size 400	Trichoderma_virens
Unigene1242	255	132	214	scaffold_1_Trichoderma_reeseiV2	3756989	2255561	2255479	0.92	--	0	83	117	1e-25	size 255	Trichoderma_reeseiV2
Unigene15918	702	582	659	scaffold_2_Trichoderma_virens	2698325	1631246	1631168	0.87	--	0.03	80	65.9	1e-09	size 702	Trichoderma_virens
Unigene81	520	1	226	scaffold_17_Trichoderma_virens	880303	268222	268448	0.86	--	0.03	230	167	3e-40	size 520	Trichoderma_virens
Unigene4408	493	1	337	scaffold_6_Trichoderma_atroviride	2002610	794240	794576	0.83	--	0	337	232	6e-60	size 493	Trichoderma_atroviride
Unigene21436	520	485	520	scaffold_4_Trichoderma_virens	2401340	825136	825171	0.94	--	0	36	56	8e-07	size 520	Trichoderma_virens
Unigene12678	334	144	264	scaffold_20_Trichoderma_virens	635910	477757	477639	0.94	--	0.01	121	178	5e-44	size 334	Trichoderma_virens
Unigene12150	2762	1693	2400	gi|340521370|gb|EGR51604.1|	313	75	310	0.88	0.95	0	236	421	1e-134	--	alpha subunit of GDP-forming succinate-CoA ligase [Trichoderma reesei QM6a]
Unigene5911	1048	54	548	scaffold_11_Trichoderma_atroviride	1543509	550275	549781	0.93	--	0	495	728	0	size 1048	Trichoderma_atroviride
Unigene10717	897	347	670	scaffold_10_Trichoderma_virens	1529422	239984	239661	0.92	--	0	324	444	1e-123	size 897	Trichoderma_virens
Unigene9357	394	64	108	scaffold_6_Trichoderma_atroviride	2002610	1428038	1427994	0.97	--	0	45	81.8	1e-14	size 394	Trichoderma_atroviride
Unigene20762	367	229	337	scaffold_9_Trichoderma_virens	1740819	1480874	1480982	0.95	--	0	109	176	2e-43	size 367	Trichoderma_virens
Unigene9938	357	42	334	scaffold_2_Trichoderma_reeseiV2	2007204	238792	239084	0.9	--	0	293	367	1e-100	size 357	Trichoderma_reeseiV2
Unigene174	6629	3935	5554	gi|154278251|ref|XP_001539942.1|	541	8	540	0.67	0.79	0	545	724	0	--	2,3-bisphosphoglycerate-independent phosphoglycerate mutase [Ajellomyces capsulatus NAm1] >gi|150413527|gb|EDN08910.1| 2,3-bisphosphoglycerate-independent phosphoglycerate mutase [Ajellomyces capsulatus NAm1]
Unigene9259	2039	1	609	scaffold_18_Trichoderma_atroviride	555606	51921	52529	0.9	--	0	609	739	0	size 2039	Trichoderma_atroviride
Unigene6691	252	2	229	gi|358383050|gb|EHK20719.1|	616	413	488	0.73	0.86	0	76	123	1e-27	--	hypothetical protein TRIVIDRAFT_192636 [Trichoderma virens Gv29-8]
Unigene661	258	1	258	scaffold_3_Trichoderma_virens	2573579	1525901	1526158	0.91	--	0	258	329	2e-89	size 258	Trichoderma_virens
Unigene5472	541	347	541	scaffold_1_Trichoderma_atroviride	5619074	4106896	4107090	0.96	--	0	195	339	4e-92	size 541	Trichoderma_atroviride
Unigene122	3127	376	1024	scaffold_18_Trichoderma_reeseiV2	685578	279811	280465	0.85	--	0	655	555	1e-156	size 3127	Trichoderma_reeseiV2
Unigene8519	1358	82	679	scaffold_11_Trichoderma_virens	1316646	1165688	1165093	0.88	--	0	598	615	1e-174	size 1358	Trichoderma_virens
Unigene11556	1064	490	921	scaffold_3_Trichoderma_virens	2573579	479493	479924	0.81	--	0	432	230	5e-59	size 1064	Trichoderma_virens
Unigene9096	1388	7	572	scaffold_7_Trichoderma_virens	1857220	495897	495332	0.84	--	0	566	432	1e-120	size 1388	Trichoderma_virens
Unigene249	384	45	348	scaffold_6_Trichoderma_atroviride	2002610	284098	284401	0.86	--	0	304	285	3e-76	size 384	Trichoderma_atroviride
Unigene12682	342	316	342	scaffold_10_Trichoderma_atroviride	1560307	1275253	1275227	1	--	0	27	54	2e-06	size 342	Trichoderma_atroviride
Unigene11382	355	21	329	scaffold_8_Trichoderma_virens	1821084	1708754	1709062	0.88	--	0	309	319	2e-86	size 355	Trichoderma_virens
Unigene21746	226	57	110	scaffold_11_Trichoderma_atroviride	1543509	1364254	1364307	0.96	--	0	54	91.7	6e-18	size 226	Trichoderma_atroviride
Unigene20956	706	174	508	scaffold_1_Trichoderma_virens	3445002	2532220	2532554	0.93	--	0.02	339	476	1e-133	size 706	Trichoderma_virens
Unigene22563	239	1	152	scaffold_9_Trichoderma_virens	1740819	434420	434274	0.88	--	0.04	153	143	2e-33	size 239	Trichoderma_virens
Unigene4937	472	118	472	scaffold_7_Trichoderma_virens	1857220	388382	388733	0.85	--	0.04	362	224	1e-57	size 472	Trichoderma_virens
Unigene7149	513	62	479	scaffold_23_Trichoderma_virens	464700	84974	85391	0.83	--	0	418	266	4e-70	size 513	Trichoderma_virens
Unigene11853	1105	278	429	scaffold_10_Trichoderma_virens	1529422	627622	627468	0.87	--	0.04	157	107	5e-22	size 1105	Trichoderma_virens
Unigene8476	1039	400	543	scaffold_3_Trichoderma_virens	2573579	965811	965667	0.93	--	0.02	146	186	6e-46	size 1039	Trichoderma_virens
Unigene16312	629	169	246	scaffold_7_Trichoderma_virens	1857220	672409	672486	0.92	--	0	78	107	3e-22	size 629	Trichoderma_virens
Unigene12749	3564	654	1889	scaffold_3_Trichoderma_virens	2573579	325918	324674	0.84	--	0	1245	902	0	size 3564	Trichoderma_virens
Unigene921	264	1	168	scaffold_15_Trichoderma_atroviride	914816	697919	698086	0.89	--	0	168	198	4e-50	size 264	Trichoderma_atroviride
Unigene20403	237	39	237	scaffold_9_Trichoderma_virens	1740819	1477161	1476960	0.87	--	0.01	202	198	4e-50	size 237	Trichoderma_virens
Unigene14755	202	75	202	scaffold_30_Trichoderma_virens	270378	127064	127192	0.95	--	0.02	130	186	1e-46	size 202	Trichoderma_virens
Unigene21193	206	2	206	scaffold_8_Trichoderma_reeseiV2	1408331	812341	812545	0.91	--	0	205	272	3e-72	size 206	Trichoderma_reeseiV2
Unigene14280	2281	1013	1380	scaffold_2_Trichoderma_reeseiV2	2007204	1367835	1367468	0.95	--	0	368	587	1e-166	size 2281	Trichoderma_reeseiV2
Unigene675	419	21	418	scaffold_14_Trichoderma_reeseiV2	861070	293460	293857	0.9	--	0	398	488	1e-137	size 419	Trichoderma_reeseiV2
Unigene19438	365	278	365	scaffold_7_Trichoderma_virens	1857220	1788287	1788376	0.92	--	0.02	90	107	2e-22	size 365	Trichoderma_virens
Unigene19481	212	4	126	scaffold_4_Trichoderma_atroviride	2789330	1123991	1123869	0.91	--	0	123	165	4e-40	size 212	Trichoderma_atroviride
Unigene4762	725	29	725	scaffold_9_Trichoderma_virens	1740819	1545095	1545791	0.85	--	0	697	597	1e-169	size 725	Trichoderma_virens
Unigene14699	2730	384	1943	gi|399171585|emb|CCE27775.1|	523	1	523	0.69	0.77	0.04	542	699	0	--	probable 1,3-beta-glucan synthase [Claviceps purpurea 20.1]
Unigene15176	2132	192	2054	gi|259488849|tpe|CBF88630.1|	657	1	592	0.82	0.87	0	622	1004	0	--	TPA: Hsp70 family protein (AFU_orthologue; AFUA_1G15200) [Aspergillus nidulans FGSC A4]
Unigene7389	457	27	434	scaffold_11_Trichoderma_atroviride	1543509	824378	823973	0.84	--	0.02	412	285	4e-76	size 457	Trichoderma_atroviride
Unigene11754	339	55	338	scaffold_5_Trichoderma_virens	1891249	745670	745947	0.85	--	0.02	284	248	6e-65	size 339	Trichoderma_virens
Unigene6283	1010	1	255	scaffold_12_Trichoderma_virens	1276923	734289	734543	0.85	--	0	255	204	3e-51	size 1010	Trichoderma_virens
Unigene20279	491	8	484	scaffold_5_Trichoderma_virens	1891249	174854	175330	0.83	--	0	477	335	5e-91	size 491	Trichoderma_virens
Unigene11287	1871	762	424	gi|346319725|gb|EGX89326.1|	113	1	112	0.66	0.76	0	113	152	2e-35	--	peptidyl-prolyl cis-trans isomerase [Cordyceps militaris CM01]
Unigene1698	492	15	402	scaffold_2_Trichoderma_atroviride	4122011	3781644	3782031	0.8	--	0	388	174	1e-42	size 492	Trichoderma_atroviride
Unigene15649	880	1	103	scaffold_2_Trichoderma_virens	2698325	1003674	1003776	0.85	--	0	103	85.7	1e-15	size 880	Trichoderma_virens
Unigene15071	2680	2047	2192	scaffold_29_Trichoderma_virens	270483	159433	159578	0.86	--	0	146	131	8e-29	size 2680	Trichoderma_virens
Unigene6600	270	170	198	scaffold_1_Trichoderma_virens	3445002	2627363	2627335	1	--	0	29	58	1e-07	size 270	Trichoderma_virens
Unigene1995	449	1	444	gi|358383932|gb|EHK21592.1|	304	125	272	0.93	0.96	0	148	316	1e-85	--	glycoside hydrolase family 16 protein [Trichoderma virens Gv29-8]
Unigene5806	1437	1094	543	gi|340514660|gb|EGR44920.1|	185	1	184	0.73	0.83	0	184	276	1e-72	--	basic leucine zipper transcription factor domain-containing protein [Trichoderma reesei QM6a]
Unigene17753	596	213	592	scaffold_14_Trichoderma_virens	1207874	576191	575812	0.85	--	0	380	309	4e-83	size 596	Trichoderma_virens
Unigene16889	961	607	961	scaffold_2_Trichoderma_atroviride	4122011	595133	595487	0.9	--	0	355	426	1e-118	size 961	Trichoderma_atroviride
Unigene15238	2353	2340	1342	gi|358391082|gb|EHK40487.1|	365	23	361	0.82	0.89	0.01	339	560	1e-158	--	PTH11-type GPCR [Trichoderma atroviride IMI 206040]
Unigene2707	2856	666	1949	scaffold_6_Trichoderma_reeseiV2	1455714	443564	442281	0.82	--	0	1284	745	0	size 2856	Trichoderma_reeseiV2
Unigene14761	3662	432	1204	scaffold_3_Trichoderma_virens	2573579	959706	958934	0.82	--	0	773	470	1e-130	size 3662	Trichoderma_virens
Unigene1207	281	4	280	scaffold_13_Trichoderma_virens	1256836	1071770	1072046	0.87	--	0	277	272	4e-72	size 281	Trichoderma_virens
Unigene8368	883	872	654	gi|340515400|gb|EGR45654.1|	705	631	703	0.65	0.76	0	73	102	2e-20	--	predicted protein [Trichoderma reesei QM6a]
Unigene3209	453	4	377	scaffold_16_Trichoderma_virens	873038	197843	197470	0.82	--	0	374	218	8e-56	size 453	Trichoderma_virens
Unigene10152	1122	141	392	scaffold_17_Trichoderma_reeseiV2	797352	474860	474609	0.89	--	0.02	255	283	4e-75	size 1122	Trichoderma_reeseiV2
Unigene8406	1307	5	1159	gi|340515419|gb|EGR45673.1|	513	129	513	0.9	0.96	0	385	724	0	--	aminopeptidase [Trichoderma reesei QM6a]
Unigene19480	254	3	209	gi|320587620|gb|EFX00095.1|	1547	1457	1527	0.36	0.53	0.02	71	53.9	1e-06	--	acetolactate synthase [Grosmannia clavigera kw1407]
Unigene2830	955	940	512	gi|322694468|gb|EFY86297.1|	151	1	149	0.82	0.87	0.04	149	243	5e-63	--	RNA-binding protein 8A [Metarhizium acridum CQMa 102]
Unigene7971	1184	966	187	gi|399164876|emb|CCE34253.1|	493	7	264	0.64	0.73	0.03	270	320	3e-86	--	related to S.pombe pac2 protein [Claviceps purpurea 20.1]
Unigene369	4074	786	2057	gi|399170233|emb|CCE29006.1|	631	201	625	0.54	0.69	0.01	429	449	1e-145	--	uncharacterized protein CPUR_02697 [Claviceps purpurea 20.1]
Unigene3232	366	1	55	scaffold_5_Trichoderma_virens	1891249	480447	480501	0.98	--	0	55	101	1e-20	size 366	Trichoderma_virens
Unigene8564	542	165	357	scaffold_14_Trichoderma_virens	1207874	342851	342660	0.92	--	0	193	264	2e-69	size 542	Trichoderma_virens
Unigene10204	832	800	57	gi|71000291|ref|XP_754840.1|	546	21	276	0.3	0.54	0.04	261	110	4e-23	--	nucleolin protein Nsr1 [Aspergillus fumigatus Af293]
Unigene3381	274	16	192	scaffold_5_Trichoderma_virens	1891249	968547	968371	0.88	--	0	177	184	6e-46	size 274	Trichoderma_virens
Unigene8834	1073	45	965	gi|340514852|gb|EGR45111.1|	342	35	342	0.87	0.94	0	308	561	1e-158	--	FAD dependent oxidoreductase [Trichoderma reesei QM6a]
Unigene16924	467	13	235	scaffold_7_Trichoderma_atroviride	1898859	185951	185729	0.86	--	0	223	212	5e-54	size 467	Trichoderma_atroviride
Unigene13336	2016	1389	1633	scaffold_2_Trichoderma_atroviride	4122011	2761175	2761419	0.88	--	0	245	256	2e-66	size 2016	Trichoderma_atroviride
Unigene17875	402	251	400	gi|358398220|gb|EHK47578.1|	625	2	51	0.74	0.86	0	50	89.7	2e-17	--	glycosyltransferase family 2 protein [Trichoderma atroviride IMI 206040]
Unigene12345	395	170	377	scaffold_16_Trichoderma_atroviride	911603	788901	788701	0.83	--	0.03	208	139	5e-32	size 395	Trichoderma_atroviride
Unigene967	236	62	234	scaffold_3_Trichoderma_reeseiV2	1910749	343006	342834	0.87	--	0	173	176	1e-43	size 236	Trichoderma_reeseiV2
Unigene16715	447	12	102	scaffold_2_Trichoderma_virens	2698325	1822360	1822451	0.83	--	0.01	92	56	6e-07	size 447	Trichoderma_virens
Unigene10194	758	16	370	scaffold_9_Trichoderma_atroviride	1645904	1109807	1110156	0.87	--	0.01	355	337	2e-91	size 758	Trichoderma_atroviride
Unigene18601	352	2	352	scaffold_5_Trichoderma_reeseiV2	1729360	844572	844222	0.82	--	0	351	220	1e-56	size 352	Trichoderma_reeseiV2
Unigene19891	386	261	300	scaffold_9_Trichoderma_virens	1740819	568754	568715	0.95	--	0	40	63.9	2e-09	size 386	Trichoderma_virens
Unigene1481	213	74	211	gi|121704116|ref|XP_001270322.1|	218	1	51	0.54	0.68	0.09	51	55.1	5e-07	--	DUF341 domain protein [Aspergillus clavatus NRRL 1] >gi|119398466|gb|EAW08896.1| DUF341 domain protein [Aspergillus clavatus NRRL 1]
Unigene4698	307	307	167	gi|340521138|gb|EGR51373.1|	414	192	238	0.78	0.87	0	47	80.5	3e-25	--	G-protein coupled receptor protein [Trichoderma reesei QM6a]
Unigene22834	405	270	307	scaffold_4_Trichoderma_virens	2401340	1531059	1531096	0.92	--	0	38	52	9e-06	size 405	Trichoderma_virens
Unigene13231	1995	1987	1202	gi|340518648|gb|EGR48888.1|	604	359	604	0.78	0.83	0.01	267	392	1e-107	--	Golgi-localized gamma-adaptin [Trichoderma reesei QM6a]
Unigene2820	722	258	722	scaffold_15_Trichoderma_virens	964667	474930	475394	0.86	--	0	465	438	1e-122	size 722	Trichoderma_virens
Unigene22628	397	397	158	gi|296816252|ref|XP_002848463.1|	483	175	254	0.41	0.55	0	80	64.7	6e-10	--	cytochrome P450 [Arthroderma otae CBS 113480] >gi|238841488|gb|EEQ31150.1| cytochrome P450 [Arthroderma otae CBS 113480]
Unigene507	1103	69	257	gi|340519574|gb|EGR49812.1|	328	266	328	0.84	0.92	0	63	119	2e-25	--	GPCR, PTH11-type [Trichoderma reesei QM6a]
Unigene5021	692	386	651	scaffold_18_Trichoderma_virens	790574	257736	257466	0.9	--	0.02	272	307	2e-82	size 692	Trichoderma_virens
Unigene813	313	1	282	scaffold_3_Trichoderma_virens	2573579	2190790	2190509	0.84	--	0	282	210	1e-53	size 313	Trichoderma_virens
Unigene1617	267	15	267	scaffold_2_Trichoderma_atroviride	4122011	11055	11307	0.88	--	0	253	264	8e-70	size 267	Trichoderma_atroviride
Unigene17776	235	14	139	scaffold_31_Trichoderma_reeseiV2	231272	105047	104922	0.87	--	0	126	123	2e-27	size 235	Trichoderma_reeseiV2
Unigene9415	375	14	239	scaffold_21_Trichoderma_virens	601124	142503	142282	0.82	--	0.04	229	117	2e-25	size 375	Trichoderma_virens
Unigene8132	792	356	768	scaffold_4_Trichoderma_virens	2401340	1807991	1808403	0.89	--	0	413	470	1e-131	size 792	Trichoderma_virens
Unigene14567	1052	337	1050	gi|399171681|emb|CCE27418.1|	362	1	240	0.52	0.69	0.01	241	244	2e-63	--	uncharacterized protein CPUR_00892 [Claviceps purpurea 20.1]
Unigene9319	2699	798	1803	scaffold_19_Trichoderma_atroviride	485070	68967	67965	0.84	--	0	1006	769	0	size 2699	Trichoderma_atroviride
Unigene5282	264	245	15	gi|358378855|gb|EHK16536.1|	334	56	132	0.81	0.88	0	77	129	3e-29	--	hypothetical protein TRIVIDRAFT_118248, partial [Trichoderma virens Gv29-8]
Unigene6277	565	505	272	gi|74625395|sp|Q9P7I6.1|YJNK_SCHPO	254	170	252	0.36	0.54	0.06	83	55.5	7e-07	--	RecName: Full=Uncharacterized oxidoreductase C24B10.20
Unigene16382	973	1	959	scaffold_2_Trichoderma_atroviride	4122011	2528314	2529272	0.87	--	0	959	926	0	size 973	Trichoderma_atroviride
Unigene15234	3839	1294	2240	scaffold_6_Trichoderma_reeseiV2	1455714	608541	609487	0.86	--	0	947	878	0	size 3839	Trichoderma_reeseiV2
Unigene20564	255	77	255	scaffold_7_Trichoderma_atroviride	1898859	1626007	1626185	0.81	--	0	179	93.7	2e-18	size 255	Trichoderma_atroviride
Unigene8351	271	169	266	scaffold_2_Trichoderma_atroviride	4122011	1669766	1669863	0.91	--	0	98	131	8e-30	size 271	Trichoderma_atroviride
Unigene8176	1016	1	517	scaffold_11_Trichoderma_virens	1316646	366945	366429	0.86	--	0	517	486	1e-136	size 1016	Trichoderma_virens
Unigene6706	241	27	239	gi|340522547|gb|EGR52780.1|	643	464	534	0.77	0.81	0	71	106	1e-22	--	calcium/calmodulin dependent protein kinase C [Trichoderma reesei QM6a]
Unigene3576	379	147	313	scaffold_3_Trichoderma_virens	2573579	1220215	1220381	0.86	--	0	167	149	5e-35	size 379	Trichoderma_virens
Unigene8453	684	1	411	gi|358395343|gb|EHK44730.1|	327	176	327	0.59	0.66	0.12	156	162	5e-39	--	hypothetical protein TRIATDRAFT_80113 [Trichoderma atroviride IMI 206040]
Unigene9503	319	1	253	scaffold_18_Trichoderma_reeseiV2	685578	514397	514649	0.88	--	0	253	280	2e-74	size 319	Trichoderma_reeseiV2
Unigene16118	670	40	148	scaffold_34_Trichoderma_reeseiV2	166473	16969	17076	0.92	--	0	109	145	1e-33	size 670	Trichoderma_reeseiV2
Unigene7729	689	300	689	scaffold_14_Trichoderma_virens	1207874	544457	544838	0.81	--	0.08	404	184	2e-45	size 689	Trichoderma_virens
Unigene11227	331	87	308	scaffold_8_Trichoderma_virens	1821084	918844	918623	0.89	--	0	222	258	6e-68	size 331	Trichoderma_virens
Unigene5436	657	544	586	scaffold_7_Trichoderma_virens	1857220	1751029	1751071	0.95	--	0	43	69.9	6e-11	size 657	Trichoderma_virens
Unigene9027	643	21	87	scaffold_6_Trichoderma_virens	1882819	388328	388393	0.86	--	0.01	67	54	4e-06	size 643	Trichoderma_virens
Unigene3428	336	6	202	scaffold_1_Trichoderma_atroviride	5619074	4704828	4705024	0.84	--	0	197	145	7e-34	size 336	Trichoderma_atroviride
Unigene13485	859	381	421	scaffold_2_Trichoderma_atroviride	4122011	3093127	3093167	0.97	--	0	41	73.8	5e-12	size 859	Trichoderma_atroviride
Unigene13150	3616	106	1009	scaffold_1_Trichoderma_reeseiV2	3756989	3463825	3462922	0.91	--	0	904	1205	0	size 3616	Trichoderma_reeseiV2
Unigene19008	489	183	7	gi|358387034|gb|EHK24629.1|	548	1	57	0.71	0.76	0	59	78.2	7e-14	--	hypothetical protein TRIVIDRAFT_61412 [Trichoderma virens Gv29-8]
Unigene68	453	67	357	scaffold_14_Trichoderma_virens	1207874	576886	577176	0.89	--	0	291	339	3e-92	size 453	Trichoderma_virens
Unigene16923	874	1	525	scaffold_3_Trichoderma_virens	2573579	1262748	1262218	0.82	--	0.01	531	291	1e-77	size 874	Trichoderma_virens
Unigene21482	264	251	3	gi|358388685|gb|EHK26278.1|	291	126	211	0.63	0.68	0.03	86	101	6e-21	--	hypothetical protein TRIVIDRAFT_197691 [Trichoderma virens Gv29-8]
Unigene8303	212	210	76	gi|358377508|gb|EHK15192.1|	687	643	687	0.82	0.88	0	45	78.2	5e-14	--	hypothetical protein TRIVIDRAFT_165750 [Trichoderma virens Gv29-8]
Unigene8694	210	132	188	scaffold_2_Trichoderma_atroviride	4122011	1257053	1257108	0.94	--	0.01	57	81.8	5e-15	size 210	Trichoderma_atroviride
Unigene15020	3180	1754	3111	scaffold_12_Trichoderma_virens	1276923	1250556	1249196	0.85	--	0	1362	1134	0	size 3180	Trichoderma_virens
Unigene5524	1312	1264	803	gi|358381916|gb|EHK19590.1|	154	1	154	0.86	0.92	0	154	276	9e-73	--	hypothetical protein TRIVIDRAFT_19112, partial [Trichoderma virens Gv29-8]
Unigene2748	1034	614	1034	scaffold_1_Trichoderma_reeseiV2	3756989	1526726	1526306	0.88	--	0	421	454	1e-126	size 1034	Trichoderma_reeseiV2
Unigene22678	206	32	206	scaffold_8_Trichoderma_virens	1821084	1489508	1489682	0.85	--	0	175	141	6e-33	size 206	Trichoderma_virens
Unigene19533	267	26	176	scaffold_22_Trichoderma_virens	526187	512054	512204	0.89	--	0	151	172	2e-42	size 267	Trichoderma_virens
Unigene12667	264	1	264	scaffold_13_Trichoderma_virens	1256836	1017768	1017505	0.83	--	0	264	174	6e-43	size 264	Trichoderma_virens
Unigene21695	248	76	218	scaffold_17_Trichoderma_atroviride	855665	831018	830876	0.88	--	0	143	157	1e-37	size 248	Trichoderma_atroviride
Unigene13916	2928	1605	1063	gi|320590621|gb|EFX03064.1|	1385	988	1162	0.69	0.79	0	181	257	0	--	miro-2-like, mitochondrial GTPase [Grosmannia clavigera kw1407]
Unigene17269	489	8	328	scaffold_11_Trichoderma_virens	1316646	1296380	1296054	0.92	--	0.01	327	422	1e-117	size 489	Trichoderma_virens
Unigene13579	1445	9	59	scaffold_4_Trichoderma_virens	2401340	1584508	1584558	0.9	--	0	51	61.9	3e-08	size 1445	Trichoderma_virens
Unigene3796	373	342	372	scaffold_8_Trichoderma_virens	1821084	559179	559209	0.96	--	0	31	54	2e-06	size 373	Trichoderma_virens
Unigene22160	276	187	247	scaffold_8_Trichoderma_virens	1821084	1204922	1204982	0.93	--	0	61	89.7	3e-17	size 276	Trichoderma_virens
Unigene21889	251	215	251	scaffold_2_Trichoderma_virens	2698325	1837648	1837684	1	--	0	37	73.8	1e-12	size 251	Trichoderma_virens
Unigene7866	619	437	566	scaffold_16_Trichoderma_virens	873038	182621	182754	0.85	--	0.02	134	95.6	1e-18	size 619	Trichoderma_virens
Unigene1968	1136	407	620	scaffold_3_Trichoderma_atroviride	3040920	432381	432594	0.87	--	0	214	210	5e-53	size 1136	Trichoderma_atroviride
Unigene10241	720	91	468	scaffold_6_Trichoderma_virens	1882819	1234791	1234411	0.92	--	0	381	537	1e-151	size 720	Trichoderma_virens
Unigene13179	625	71	283	scaffold_13_Trichoderma_virens	1256836	223852	224064	0.86	--	0	213	200	2e-50	size 625	Trichoderma_virens
Unigene12485	1012	714	822	scaffold_6_Trichoderma_virens	1882819	700650	700758	0.95	--	0	109	176	6e-43	size 1012	Trichoderma_virens
Unigene3352	321	115	216	scaffold_7_Trichoderma_virens	1857220	871476	871573	0.88	--	0.03	102	105	5e-22	size 321	Trichoderma_virens
Unigene15593	452	1	114	scaffold_5_Trichoderma_virens	1891249	1653907	1654020	0.96	--	0	114	194	1e-48	size 452	Trichoderma_virens
Unigene12991	285	7	285	scaffold_8_Trichoderma_virens	1821084	1480987	1480709	0.85	--	0	279	228	5e-59	size 285	Trichoderma_virens
Unigene11128	656	353	453	scaffold_26_Trichoderma_virens	361381	241953	242053	0.9	--	0.03	103	93.7	4e-18	size 656	Trichoderma_virens
Unigene8540	1730	690	1636	scaffold_7_Trichoderma_atroviride	1898859	792353	793297	0.82	--	0.01	954	525	1e-147	size 1730	Trichoderma_atroviride
Unigene17425	701	451	699	scaffold_5_Trichoderma_atroviride	2123111	1730098	1729850	0.88	--	0	249	272	9e-72	size 701	Trichoderma_atroviride
Unigene283	1555	311	819	scaffold_1_Trichoderma_virens	3445002	2189098	2189603	0.91	--	0	509	656	0	size 1555	Trichoderma_virens
Unigene12781	1156	378	450	scaffold_1_Trichoderma_reeseiV2	3756989	2235730	2235800	0.97	--	0.02	73	123	9e-27	size 1156	Trichoderma_reeseiV2
Unigene21296	282	4	236	scaffold_5_Trichoderma_atroviride	2123111	2084741	2084509	0.84	--	0	233	184	6e-46	size 282	Trichoderma_atroviride
Unigene6673	1126	1	879	gi|399168227|emb|CCE30933.1|	323	17	323	0.49	0.63	0.05	311	253	8e-66	--	uncharacterized protein CPUR_04784 [Claviceps purpurea 20.1]
Unigene386	248	66	217	scaffold_4_Trichoderma_virens	2401340	1679417	1679569	0.97	--	0	153	264	8e-70	size 248	Trichoderma_virens
Unigene4304	214	38	76	scaffold_1_Trichoderma_reeseiV2	3756989	2474208	2474170	0.92	--	0	39	54	1e-06	size 214	Trichoderma_reeseiV2
Unigene12891	1846	607	1407	scaffold_15_Trichoderma_virens	964667	337851	337062	0.85	--	0.01	802	628	1e-178	size 1846	Trichoderma_virens
Unigene15801	701	16	408	scaffold_31_Trichoderma_virens	243748	38881	38489	0.87	--	0	393	398	1e-110	size 701	Trichoderma_virens
Unigene7966	356	30	356	scaffold_6_Trichoderma_virens	1882819	318834	318508	0.84	--	0	327	252	4e-66	size 356	Trichoderma_virens
Unigene655	813	490	5	gi|358387032|gb|EHK24627.1|	699	1	161	0.69	0.77	0.05	172	216	4e-55	--	hypothetical protein TRIVIDRAFT_199225 [Trichoderma virens Gv29-8]
Unigene1275	206	29	205	gi|363805578|sp|C7YK87.1|TRM5_NECH7	465	95	153	0.72	0.88	0	59	103	1e-21	--	RecName: Full=tRNA (guanine(37)-N1)-methyltransferase; AltName: Full=M1G-methyltransferase; AltName: Full=tRNA [GM37] methyltransferase; AltName: Full=tRNA methyltransferase 5; Flags: Precursor
Unigene9962	2063	3	1295	scaffold_41_Trichoderma_reeseiV2	80626	41240	42532	0.86	--	0	1293	1144	0	size 2063	Trichoderma_reeseiV2
Unigene13053	521	259	427	scaffold_15_Trichoderma_atroviride	914816	597151	596983	0.88	--	0	169	176	3e-43	size 521	Trichoderma_atroviride
Unigene20826	242	1	109	scaffold_10_Trichoderma_atroviride	1560307	907464	907572	0.92	--	0	109	153	2e-36	size 242	Trichoderma_atroviride
Unigene21992	271	155	198	scaffold_5_Trichoderma_virens	1891249	1752960	1752917	0.93	--	0	44	63.9	2e-09	size 271	Trichoderma_virens
Unigene2541	758	5	354	scaffold_9_Trichoderma_reeseiV2	1219543	1118200	1118555	0.85	--	0.01	356	311	1e-83	size 758	Trichoderma_reeseiV2
Unigene9795	800	6	647	gi|340515025|gb|EGR45282.1|	752	538	750	0.81	0.89	0	214	355	9e-97	--	N-terminal binuclear Zn cluster-containing/DNA binding domain-containing protein [Trichoderma reesei QM6a]
Unigene23294	228	41	222	scaffold_9_Trichoderma_virens	1740819	476847	476666	0.87	--	0	182	178	3e-44	size 228	Trichoderma_virens
Unigene19835	250	37	180	scaffold_11_Trichoderma_atroviride	1543509	124622	124757	0.88	--	0.06	145	153	2e-36	size 250	Trichoderma_atroviride
Unigene11746	1605	1210	1391	scaffold_6_Trichoderma_atroviride	2002610	298735	298916	0.88	--	0	182	194	4e-48	size 1605	Trichoderma_atroviride
Unigene1982	764	3	533	gi|340517240|gb|EGR47485.1|	646	433	606	0.65	0.74	0	178	209	7e-53	--	predicted protein [Trichoderma reesei QM6a]
Unigene1254	293	1	291	scaffold_13_Trichoderma_virens	1256836	1012510	1012800	0.84	--	0	291	220	1e-56	size 293	Trichoderma_virens
Unigene10494	736	19	668	scaffold_25_Trichoderma_virens	390681	345705	346354	0.85	--	0	650	519	1e-146	size 736	Trichoderma_virens
Unigene18607	390	4	378	scaffold_8_Trichoderma_virens	1821084	774439	774065	0.85	--	0	375	299	2e-80	size 390	Trichoderma_virens
Unigene17336	447	309	4	gi|347833097|emb|CCD48794.1|	337	1	104	0.38	0.58	0.02	105	72	4e-12	--	similar to alpha/beta hydrolase fold-3 domain-containing protein [Botryotinia fuckeliana]
Unigene16482	614	140	566	scaffold_10_Trichoderma_virens	1529422	990003	990429	0.87	--	0	427	410	1e-113	size 614	Trichoderma_virens
Unigene23339	204	47	148	scaffold_19_Trichoderma_virens	684366	188157	188258	0.92	--	0	102	139	2e-32	size 204	Trichoderma_virens
Unigene17149	352	18	142	scaffold_6_Trichoderma_virens	1882819	993342	993218	0.88	--	0	125	129	4e-29	size 352	Trichoderma_virens
Unigene7330	224	35	201	scaffold_18_Trichoderma_virens	790574	415447	415613	0.91	--	0	167	212	2e-54	size 224	Trichoderma_virens
Unigene9526	1068	464	807	scaffold_4_Trichoderma_virens	2401340	381652	381309	0.85	--	0	344	293	4e-78	size 1068	Trichoderma_virens
Unigene1516	511	1	293	scaffold_3_Trichoderma_virens	2573579	1463615	1463907	0.91	--	0	293	375	1e-103	size 511	Trichoderma_virens
Unigene14082	1252	358	713	scaffold_12_Trichoderma_virens	1276923	668602	668247	0.87	--	0	356	357	4e-97	size 1252	Trichoderma_virens
Unigene15701	632	179	220	scaffold_3_Trichoderma_virens	2573579	1534221	1534180	1	--	0	42	83.8	4e-15	size 632	Trichoderma_virens
Unigene8433	533	267	398	scaffold_12_Trichoderma_virens	1276923	360101	359975	0.89	--	0.05	133	137	3e-31	size 533	Trichoderma_virens
Unigene20	1631	1134	1613	scaffold_17_Trichoderma_reeseiV2	797352	661938	661457	0.92	--	0	482	672	0	size 1631	Trichoderma_reeseiV2
Unigene1580	261	259	74	gi|358385286|gb|EHK22883.1|	552	490	552	0.74	0.92	0.01	63	106	1e-22	--	hypothetical protein TRIVIDRAFT_149585 [Trichoderma virens Gv29-8]
Unigene2139	314	25	314	scaffold_16_Trichoderma_virens	873038	578359	578648	0.9	--	0	290	345	3e-94	size 314	Trichoderma_virens
Unigene4559	956	695	920	scaffold_25_Trichoderma_virens	390681	208138	208363	0.86	--	0	226	210	4e-53	size 956	Trichoderma_virens
Unigene14887	1410	261	1083	scaffold_4_Trichoderma_atroviride	2789330	1620215	1621040	0.87	--	0.01	832	829	0	size 1410	Trichoderma_atroviride
Unigene9456	938	151	725	scaffold_5_Trichoderma_atroviride	2123111	1486014	1486588	0.86	--	0	575	505	1e-142	size 938	Trichoderma_atroviride
Unigene8783	283	96	157	scaffold_4_Trichoderma_atroviride	2789330	557040	556979	0.95	--	0	62	99.6	3e-20	size 283	Trichoderma_atroviride
Unigene12457	2402	125	1594	gi|380482507|emb|CCF41198.1|	449	1	449	0.68	0.8	0	490	701	0	--	major facilitator superfamily transporter [Colletotrichum higginsianum]
Unigene7625	329	100	321	scaffold_27_Trichoderma_virens	326002	286476	286697	0.84	--	0	222	170	1e-41	size 329	Trichoderma_virens
Unigene6100	910	109	380	scaffold_3_Trichoderma_atroviride	3040920	1164682	1164411	0.89	--	0	272	309	6e-83	size 910	Trichoderma_atroviride
Unigene16371	676	288	437	scaffold_23_Trichoderma_virens	464700	21071	21216	0.88	--	0.02	150	161	2e-38	size 676	Trichoderma_virens
Unigene13676	1394	1383	82	gi|340521127|gb|EGR51362.1|	553	127	553	0.72	0.85	0	435	639	0	--	N-terminal binuclear Zn cluster-containing protein [Trichoderma reesei QM6a]
Unigene17151	248	1	51	scaffold_3_Trichoderma_reeseiV2	1910749	983229	983279	0.9	--	0	51	61.9	6e-09	size 248	Trichoderma_reeseiV2
Unigene11432	814	558	804	scaffold_10_Trichoderma_virens	1529422	665189	665436	0.93	--	0	248	349	6e-95	size 814	Trichoderma_virens
Unigene5303	1059	1	264	scaffold_22_Trichoderma_virens	526187	262263	262000	0.85	--	0	264	230	5e-59	size 1059	Trichoderma_virens
Unigene20219	320	1	294	scaffold_3_Trichoderma_virens	2573579	1763190	1763483	0.82	--	0	294	186	2e-46	size 320	Trichoderma_virens
Unigene14749	1467	17	1276	gi|322709680|gb|EFZ01256.1|	542	112	536	0.81	0.89	0.01	425	687	0	--	inner membrane magnesium transporter MRS2 [Metarhizium anisopliae ARSEF 23]
Unigene9244	603	2	600	scaffold_8_Trichoderma_virens	1821084	990285	989687	0.85	--	0	599	505	1e-142	size 603	Trichoderma_virens
Unigene20456	224	21	54	scaffold_1_Trichoderma_virens	3445002	3076215	3076182	0.97	--	0	34	60	2e-08	size 224	Trichoderma_virens
Unigene5273	339	99	304	scaffold_10_Trichoderma_virens	1529422	1227493	1227290	0.83	--	0	206	123	2e-27	size 339	Trichoderma_virens
Unigene18137	240	172	239	scaffold_1_Trichoderma_reeseiV2	3756989	1115560	1115493	0.89	--	0	68	79.8	2e-14	size 240	Trichoderma_reeseiV2
Unigene9434	1269	623	826	scaffold_2_Trichoderma_atroviride	4122011	1853337	1853136	0.83	--	0	204	137	6e-31	size 1269	Trichoderma_atroviride
Unigene11976	3155	2832	337	gi|46136117|ref|XP_389750.1|	832	1	832	0.93	0.96	0	832	1549	0	--	EF2_NEUCR Elongation factor 2 (EF-2) (Colonial temperature-sensitive 3) [Gibberella zeae PH-1]
Unigene22299	358	4	358	scaffold_19_Trichoderma_virens	684366	343571	343925	0.87	--	0	355	347	1e-94	size 358	Trichoderma_virens
Unigene20934	275	172	197	scaffold_3_Trichoderma_virens	2573579	1436194	1436219	1	--	0	26	52	6e-06	size 275	Trichoderma_virens
Unigene5625	395	187	395	scaffold_7_Trichoderma_virens	1857220	954685	954477	0.88	--	0	209	224	1e-57	size 395	Trichoderma_virens
Unigene4743	1869	183	488	scaffold_6_Trichoderma_reeseiV2	1455714	1051504	1051199	0.91	--	0	306	392	1e-107	size 1869	Trichoderma_reeseiV2
Unigene6147	302	23	275	scaffold_24_Trichoderma_virens	405961	8589	8841	0.85	--	0	253	216	2e-55	size 302	Trichoderma_virens
Unigene12960	1393	634	1126	scaffold_8_Trichoderma_virens	1821084	435858	436350	0.86	--	0	493	430	1e-119	size 1393	Trichoderma_virens
Unigene14827	1772	1529	249	gi|399167253|emb|CCE31859.1|	430	3	428	0.48	0.63	0.04	449	394	1e-108	--	uncharacterized protein CPUR_05714 [Claviceps purpurea 20.1]
Unigene12618	1838	1	623	scaffold_21_Trichoderma_virens	601124	464500	465122	0.81	--	0	623	339	1e-91	size 1838	Trichoderma_virens
Unigene9318	3060	3060	2404	gi|399167766|emb|CCE31352.1|	606	354	606	0.48	0.61	0.15	258	202	4e-50	--	related to Na+/H+ antiporter [Claviceps purpurea 20.1]
Unigene7099	340	131	304	scaffold_4_Trichoderma_virens	2401340	318526	318352	0.92	--	0	175	228	6e-59	size 340	Trichoderma_virens
Unigene22247	548	1	546	gi|70993354|ref|XP_751524.1|	279	96	277	0.83	0.9	0	182	309	3e-83	--	alpha/beta hydrolase [Aspergillus fumigatus Af293]
Unigene13892	1013	1013	174	gi|320588732|gb|EFX01200.1|	618	361	597	0.47	0.59	0	281	236	9e-61	--	duf1671 domain containing protein [Grosmannia clavigera kw1407]
Unigene20507	226	18	67	scaffold_2_Trichoderma_virens	2698325	244403	244452	0.98	--	0	50	91.7	6e-18	size 226	Trichoderma_virens
Unigene14502	5011	3640	2357	gi|358392841|gb|EHK42245.1|	689	261	688	0.87	0.94	0	428	806	0	--	glycosyltransferase family 4 protein [Trichoderma atroviride IMI 206040]
Unigene12294	865	1	750	scaffold_1_Trichoderma_virens	3445002	3300531	3301283	0.85	--	0	753	640	0	size 865	Trichoderma_virens
Unigene10866	1413	16	551	scaffold_9_Trichoderma_virens	1740819	621954	621419	0.86	--	0	536	500	1e-140	size 1413	Trichoderma_virens
Unigene20615	351	341	3	gi|358387549|gb|EHK25143.1|	388	31	143	0.5	0.65	0	113	108	4e-23	--	hypothetical protein TRIVIDRAFT_198143 [Trichoderma virens Gv29-8]
Unigene8784	3264	380	2443	gi|378727376|gb|EHY53835.1|	699	4	698	0.68	0.81	0.01	701	954	0	--	acetolactate synthase I/II/III large subunit [Exophiala dermatitidis NIH/UT8656]
Unigene347	755	315	599	scaffold_9_Trichoderma_virens	1740819	841954	842238	0.91	--	0	285	367	1e-100	size 755	Trichoderma_virens
Unigene17120	502	2	487	gi|121814503|sp|Q4IBR4.1|HIR1_GIBZE	1046	381	528	0.69	0.79	0	162	209	3e-53	--	RecName: Full=Protein HIR1
Unigene8898	1021	599	1020	scaffold_10_Trichoderma_virens	1529422	26368	26792	0.81	--	0	425	220	4e-56	size 1021	Trichoderma_virens
Unigene21317	264	22	178	scaffold_10_Trichoderma_atroviride	1560307	905102	905257	0.88	--	0.01	158	157	1e-37	size 264	Trichoderma_atroviride
Unigene10328	470	230	425	scaffold_7_Trichoderma_virens	1857220	292047	292242	0.93	--	0	196	285	4e-76	size 470	Trichoderma_virens
Unigene8609	2202	970	1527	gi|340521837|gb|EGR52071.1|	190	5	190	0.99	1	0	186	375	1e-102	--	calcium sensor protein [Trichoderma reesei QM6a]
Unigene7114	700	1	85	scaffold_1_Trichoderma_atroviride	5619074	4803478	4803562	0.95	--	0	85	137	4e-31	size 700	Trichoderma_atroviride
Unigene14523	2212	2074	977	gi|367048653|ref|XP_003654706.1|	627	6	370	0.72	0.82	0	366	566	0	--	glycosyltransferase family 4 protein [Thielavia terrestris NRRL 8126] >gi|347001969|gb|AEO68370.1| glycosyltransferase family 4 protein [Thielavia terrestris NRRL 8126]
Unigene17805	319	116	216	scaffold_3_Trichoderma_virens	2573579	485955	485856	0.86	--	0	101	81.8	8e-15	size 319	Trichoderma_virens
Unigene19783	253	151	213	scaffold_8_Trichoderma_virens	1821084	710107	710169	0.85	--	0	63	54	1e-06	size 253	Trichoderma_virens
Unigene20461	338	97	194	scaffold_24_Trichoderma_virens	405961	293336	293435	0.9	--	0.02	100	113	2e-24	size 338	Trichoderma_virens
Unigene4426	377	3	368	scaffold_6_Trichoderma_virens	1882819	608104	607739	0.87	--	0	366	361	7e-99	size 377	Trichoderma_virens
Unigene6339	987	21	177	scaffold_8_Trichoderma_virens	1821084	1366646	1366490	0.85	--	0	157	137	5e-31	size 987	Trichoderma_virens
Unigene16498	1009	831	1004	scaffold_14_Trichoderma_virens	1207874	208400	208227	0.91	--	0	174	226	7e-58	size 1009	Trichoderma_virens
Unigene22709	239	46	239	scaffold_10_Trichoderma_atroviride	1560307	486168	485975	0.89	--	0	194	218	4e-56	size 239	Trichoderma_atroviride
Unigene20465	260	181	256	scaffold_19_Trichoderma_virens	684366	590695	590770	0.88	--	0	76	79.8	3e-14	size 260	Trichoderma_virens
Unigene2799	440	20	61	scaffold_20_Trichoderma_atroviride	295679	187992	188033	1	--	0	42	83.8	3e-15	size 440	Trichoderma_atroviride
Unigene3992	646	6	410	scaffold_17_Trichoderma_atroviride	855665	667585	667194	0.8	--	0.03	406	186	4e-46	size 646	Trichoderma_atroviride
Unigene10414	1375	595	1175	scaffold_2_Trichoderma_atroviride	4122011	2116649	2117228	0.92	--	0.01	586	779	0	size 1375	Trichoderma_atroviride
Unigene6627	1262	862	1260	gi|399168792|emb|CCE30326.1|	585	48	180	0.62	0.77	0	133	173	8e-42	--	related to CECR1 protein [Claviceps purpurea 20.1]
Unigene1496	377	109	211	scaffold_7_Trichoderma_virens	1857220	1408791	1408894	0.89	--	0	104	111	1e-23	size 377	Trichoderma_virens
Unigene19787	305	15	253	scaffold_8_Trichoderma_reeseiV2	1408331	12302	12540	0.82	--	0	239	141	9e-33	size 305	Trichoderma_reeseiV2
Unigene4182	240	3	236	gi|340519816|gb|EGR50054.1|	1051	171	248	1	1	0	78	162	2e-39	--	transmembrane actin-binding-like protein [Trichoderma reesei QM6a]
Unigene493	913	469	813	scaffold_24_Trichoderma_virens	405961	86959	87300	0.88	--	0	345	371	1e-101	size 913	Trichoderma_virens
Unigene4482	330	330	1	gi|21902205|gb|AAM78457.1|	20925	5526	5635	0.71	0.92	0	110	171	3e-42	--	nonribosomal peptide synthetase [Hypocrea virens]
Unigene14534	3295	1	1314	gi|310796689|gb|EFQ32150.1|	1312	819	1237	0.68	0.82	0	438	605	0	--	WD repeat domain-containing protein [Glomerella graminicola M1.001]
Unigene20585	206	35	172	scaffold_12_Trichoderma_atroviride	1468693	932792	932654	0.85	--	0.02	140	105	3e-22	size 206	Trichoderma_atroviride
Unigene19977	212	1	191	scaffold_7_Trichoderma_virens	1857220	307278	307088	0.84	--	0	191	149	3e-35	size 212	Trichoderma_virens
Unigene21667	367	8	157	scaffold_9_Trichoderma_virens	1740819	1482368	1482523	0.89	--	0.03	156	165	8e-40	size 367	Trichoderma_virens
Unigene10635	1128	467	1126	scaffold_6_Trichoderma_virens	1882819	1139977	1139318	0.92	--	0	660	920	0	size 1128	Trichoderma_virens
Unigene1497	340	290	3	gi|399170578|emb|CCE28540.1|	540	433	513	0.55	0.67	0	96	104	5e-22	--	related to 2`-O-ribosyl phosphate transferase RIT1 [Claviceps purpurea 20.1]
Unigene5595	936	406	486	scaffold_15_Trichoderma_virens	964667	562605	562685	0.9	--	0	81	97.6	4e-19	size 936	Trichoderma_virens
Unigene22795	244	11	243	scaffold_14_Trichoderma_virens	1207874	65249	65017	0.87	--	0	233	232	3e-60	size 244	Trichoderma_virens
Unigene2169	569	179	386	scaffold_17_Trichoderma_virens	880303	638816	638609	0.8	--	0	208	95.6	1e-18	size 569	Trichoderma_virens
Unigene8197	887	1	29	scaffold_9_Trichoderma_atroviride	1645904	1036428	1036400	1	--	0	29	58	3e-07	size 887	Trichoderma_atroviride
Unigene14445	218	8	217	gi|50543616|ref|XP_499974.1|	741	632	704	0.62	0.72	0.11	79	70.5	1e-11	--	YALI0A11198p [Yarrowia lipolytica] >gi|49645839|emb|CAG83903.1| YALI0A11198p [Yarrowia lipolytica CLIB122]
Unigene19605	293	8	293	scaffold_10_Trichoderma_virens	1529422	304618	304903	0.84	--	0	286	226	2e-58	size 293	Trichoderma_virens
Unigene19493	377	1	237	gi|358399510|gb|EHK48853.1|	596	515	593	0.82	0.92	0	79	145	3e-34	--	cora-like magnesium transporter [Trichoderma atroviride IMI 206040]
Unigene19227	252	116	252	scaffold_2_Trichoderma_virens	2698325	2071523	2071391	0.89	--	0.04	138	145	5e-34	size 252	Trichoderma_virens
Unigene380	1328	43	750	scaffold_5_Trichoderma_virens	1891249	1509150	1508443	0.84	--	0	708	515	1e-145	size 1328	Trichoderma_virens
Unigene7285	365	1	349	scaffold_26_Trichoderma_virens	361381	232221	231873	0.87	--	0	349	335	4e-91	size 365	Trichoderma_virens
Unigene16811	1033	733	769	scaffold_12_Trichoderma_reeseiV2	1022062	107288	107324	0.94	--	0	37	58	4e-07	size 1033	Trichoderma_reeseiV2
Unigene13482	662	521	596	scaffold_5_Trichoderma_virens	1891249	1386461	1386385	0.87	--	0.01	77	65.9	1e-09	size 662	Trichoderma_virens
Unigene19122	426	323	426	scaffold_10_Trichoderma_virens	1529422	424381	424278	0.91	--	0	104	135	8e-31	size 426	Trichoderma_virens
Unigene10316	1227	1221	196	gi|346322177|gb|EGX91776.1|	742	121	475	0.25	0.4	0.06	364	94.4	6e-18	--	peptidase (PNG1) [Cordyceps militaris CM01]
Unigene12887	1198	73	348	gi|322707848|gb|EFY99426.1|	92	1	92	0.93	0.96	0	92	185	2e-45	--	37S ribosomal protein Mrp10 [Metarhizium anisopliae ARSEF 23]
Unigene12250	1494	1494	1174	gi|322692638|gb|EFY84535.1|	1028	923	1028	0.59	0.74	0	107	133	1e-29	--	F-box domain containing protein [Metarhizium acridum CQMa 102]
Unigene79	397	1	371	scaffold_3_Trichoderma_virens	2573579	649636	650015	0.87	--	0.02	381	349	3e-95	size 397	Trichoderma_virens
Unigene5897	1333	520	917	scaffold_32_Trichoderma_reeseiV2	230370	8585	8988	0.91	--	0.01	404	541	1e-152	size 1333	Trichoderma_reeseiV2
Unigene20531	235	1	234	gi|340514248|gb|EGR44513.1|	526	215	292	0.93	0.94	0	78	150	8e-36	--	aldehyde dehydrogenase [Trichoderma reesei QM6a]
Unigene3171	975	518	975	scaffold_33_Trichoderma_virens	227441	201840	201386	0.83	--	0	458	317	2e-85	size 975	Trichoderma_virens
Unigene4290	428	19	348	scaffold_13_Trichoderma_atroviride	1159790	282050	281721	0.94	--	0	330	519	1e-146	size 428	Trichoderma_atroviride
Unigene12428	506	20	182	scaffold_3_Trichoderma_atroviride	3040920	1672362	1672524	0.89	--	0	163	188	8e-47	size 506	Trichoderma_atroviride
Unigene19470	457	1	456	gi|340516566|gb|EGR46814.1|	1382	1021	1172	0.95	0.97	0	152	285	2e-76	--	exocyst complex, component Sec3 [Trichoderma reesei QM6a]
Unigene14480	3191	2282	3145	scaffold_5_Trichoderma_virens	1891249	285725	284850	0.85	--	0.02	880	710	0	size 3191	Trichoderma_virens
Unigene18152	241	51	233	scaffold_11_Trichoderma_virens	1316646	709737	709919	0.85	--	0	183	157	1e-37	size 241	Trichoderma_virens
Unigene6511	426	277	403	scaffold_3_Trichoderma_virens	2573579	300920	300794	0.88	--	0	127	141	1e-32	size 426	Trichoderma_virens
Unigene22533	279	2	277	gi|358392634|gb|EHK42038.1|	2524	969	1060	0.85	0.95	0	92	167	5e-41	--	polyketide synthase [Trichoderma atroviride IMI 206040]
Unigene22080	318	31	307	scaffold_8_Trichoderma_atroviride	1671024	1326698	1326422	0.85	--	0	277	232	3e-60	size 318	Trichoderma_atroviride
Unigene21762	282	58	125	scaffold_2_Trichoderma_virens	2698325	1463606	1463672	0.94	--	0.01	68	95.6	5e-19	size 282	Trichoderma_virens
Unigene21216	260	4	258	scaffold_7_Trichoderma_virens	1857220	419762	419508	0.89	--	0	255	283	9e-76	size 260	Trichoderma_virens
Unigene21341	272	270	1	gi|340518283|gb|EGR48524.1|	562	173	262	0.93	0.97	0	90	178	4e-44	--	dynactin subunit [Trichoderma reesei QM6a]
Unigene7181	207	1	194	scaffold_13_Trichoderma_virens	1256836	1207176	1206983	0.86	--	0	194	178	3e-44	size 207	Trichoderma_virens
Unigene6145	541	2	541	gi|346319961|gb|EGX89562.1|	429	117	295	0.75	0.84	0	180	274	9e-73	--	phosphoserine aminotransferase [Cordyceps militaris CM01]
Unigene17406	522	522	4	gi|358385075|gb|EHK22672.1|	781	44	216	0.63	0.79	0	173	238	6e-62	--	hypothetical protein TRIVIDRAFT_29126 [Trichoderma virens Gv29-8]
Unigene21115	375	4	355	scaffold_2_Trichoderma_virens	2698325	853329	852980	0.86	--	0	352	311	6e-84	size 375	Trichoderma_virens
Unigene9588	1474	938	696	gi|116090823|gb|ABJ55993.1|	115	35	115	0.98	1	0	81	185	2e-54	--	RING-A protein [Gibberella zeae]
Unigene16243	784	160	452	scaffold_1_Trichoderma_reeseiV2	3756989	821169	820877	0.9	--	0	293	359	6e-98	size 784	Trichoderma_reeseiV2
Unigene16518	548	1	394	scaffold_4_Trichoderma_virens	2401340	2178381	2178774	0.86	--	0	394	369	1e-101	size 548	Trichoderma_virens
Unigene8844	248	7	243	gi|212539077|ref|XP_002149694.1|	950	254	333	0.42	0.65	0.01	80	82.4	3e-15	--	NACHT domain protein [Penicillium marneffei ATCC 18224] >gi|210069436|gb|EEA23527.1| NACHT domain protein [Penicillium marneffei ATCC 18224]
Unigene5174	506	503	234	gi|358382871|gb|EHK20541.1|	265	170	265	0.78	0.83	0.06	96	142	3e-33	--	hypothetical protein TRIVIDRAFT_223858 [Trichoderma virens Gv29-8]
Unigene17583	463	332	391	scaffold_2_Trichoderma_virens	2698325	2040645	2040587	0.9	--	0.01	60	63.9	3e-09	size 463	Trichoderma_virens
Unigene1424	280	4	280	scaffold_2_Trichoderma_virens	2698325	2381138	2380867	0.84	--	0.01	277	206	2e-52	size 280	Trichoderma_virens
Unigene4398	260	53	120	scaffold_18_Trichoderma_virens	790574	602388	602320	0.92	--	0.01	69	89.7	3e-17	size 260	Trichoderma_virens
Unigene8376	876	1	758	scaffold_10_Trichoderma_virens	1529422	654239	653480	0.81	--	0.01	764	367	1e-100	size 876	Trichoderma_virens
Unigene13041	504	502	2	gi|346326630|gb|EGX96226.1|	1209	300	464	0.54	0.74	0	167	183	1e-45	--	sulfate permease 2 [Cordyceps militaris CM01]
Unigene19078	605	63	602	scaffold_7_Trichoderma_virens	1857220	875882	876421	0.82	--	0	540	301	9e-81	size 605	Trichoderma_virens
Unigene18615	285	16	182	scaffold_16_Trichoderma_atroviride	911603	676956	677122	0.83	--	0	167	117	1e-25	size 285	Trichoderma_atroviride
Unigene17442	475	1	470	scaffold_8_Trichoderma_reeseiV2	1408331	247763	247294	0.92	--	0	470	646	0	size 475	Trichoderma_reeseiV2
Unigene324	1045	151	795	gi|61743838|gb|AAX55622.1|	214	1	213	0.72	0.83	0.01	218	311	1e-83	--	small heat shock protein [Hypocrea lixii]
Unigene885	239	45	122	scaffold_2_Trichoderma_virens	2698325	2185577	2185654	0.93	--	0	78	115	4e-25	size 239	Trichoderma_virens
Unigene3787	545	266	537	scaffold_18_Trichoderma_virens	790574	159538	159812	0.86	--	0.01	275	248	1e-64	size 545	Trichoderma_virens
Unigene3936	226	162	4	gi|358380906|gb|EHK18583.1|	690	1	53	0.88	0.92	0	53	97.1	1e-19	--	hypothetical protein TRIVIDRAFT_124076, partial [Trichoderma virens Gv29-8]
Unigene10577	1338	309	1338	scaffold_3_Trichoderma_atroviride	3040920	698175	699204	0.83	--	0.02	1042	712	0	size 1338	Trichoderma_atroviride
Unigene16273	521	3	401	gi|358383091|gb|EHK20760.1|	780	646	780	0.88	0.92	0.01	135	236	2e-61	--	hypothetical protein TRIVIDRAFT_69456 [Trichoderma virens Gv29-8]
Unigene6178	718	2	673	gi|255944487|ref|XP_002563011.1|	356	98	336	0.45	0.63	0.06	239	223	4e-57	--	Pc20g04690 [Penicillium chrysogenum Wisconsin 54-1255] >gi|211587746|emb|CAP85798.1| Pc20g04690 [Penicillium chrysogenum Wisconsin 54-1255]
Unigene6994	962	223	690	scaffold_3_Trichoderma_virens	2573579	2187530	2187998	0.82	--	0	469	287	2e-76	size 962	Trichoderma_virens
Unigene17775	258	47	174	scaffold_8_Trichoderma_virens	1821084	293052	293179	0.89	--	0	128	151	8e-36	size 258	Trichoderma_virens
Unigene12844	1795	145	882	gi|146324141|ref|XP_753622.2|	451	28	263	0.49	0.63	0	246	222	3e-90	--	salicylate hydroxylase [Aspergillus fumigatus Af293]
Unigene10074	351	349	2	gi|240148024|gb|ACS45199.1|	590	282	397	0.84	0.88	0	116	204	4e-52	--	laccase [Trichoderma sp. T01]
Unigene6218	2461	931	2131	scaffold_14_Trichoderma_virens	1207874	301496	300279	0.82	--	0.01	1218	735	0	size 2461	Trichoderma_virens
Unigene14451	1740	669	859	scaffold_11_Trichoderma_virens	1316646	1071481	1071294	0.92	--	0.01	191	264	6e-69	size 1740	Trichoderma_virens
Unigene13399	1162	233	1105	scaffold_1_Trichoderma_virens	3445002	2251363	2252235	0.89	--	0	873	1009	0	size 1162	Trichoderma_virens
Unigene19524	425	347	18	gi|358395937|gb|EHK45324.1|	176	1	111	0.52	0.67	0.01	112	102	3e-21	--	hypothetical protein TRIATDRAFT_318832 [Trichoderma atroviride IMI 206040]
Unigene8718	1603	335	934	gi|340521425|gb|EGR51659.1|	198	1	198	0.89	0.93	0	201	352	1e-95	--	ubiquitin system component cue domain-containing protein [Trichoderma reesei QM6a]
Unigene15433	263	49	161	scaffold_16_Trichoderma_atroviride	911603	618485	618373	0.92	--	0	113	153	2e-36	size 263	Trichoderma_atroviride
Unigene10466	1562	367	679	scaffold_5_Trichoderma_virens	1891249	1588524	1588836	0.88	--	0	313	327	4e-88	size 1562	Trichoderma_virens
Unigene8367	373	95	345	scaffold_7_Trichoderma_atroviride	1898859	101046	101296	0.83	--	0	251	172	3e-42	size 373	Trichoderma_atroviride
Unigene3324	255	150	247	scaffold_12_Trichoderma_atroviride	1468693	1113990	1113894	0.85	--	0.03	99	61.9	6e-09	size 255	Trichoderma_atroviride
Unigene888	377	1	375	gi|255946932|ref|XP_002564233.1|	463	90	214	0.59	0.76	0	125	162	3e-39	--	Pc22g01890 [Penicillium chrysogenum Wisconsin 54-1255] >gi|211591250|emb|CAP97477.1| Pc22g01890 [Penicillium chrysogenum Wisconsin 54-1255]
Unigene13405	1797	1636	1124	gi|320588716|gb|EFX01184.1|	185	14	185	0.89	0.95	0	172	325	2e-87	--	ubiquitin-conjugating enzyme h [Grosmannia clavigera kw1407]
Unigene12018	652	531	593	scaffold_7_Trichoderma_virens	1857220	1197612	1197674	0.87	--	0	63	61.9	2e-08	size 652	Trichoderma_virens
Unigene3824	342	39	172	scaffold_7_Trichoderma_virens	1857220	1259866	1260002	0.89	--	0.02	137	147	2e-34	size 342	Trichoderma_virens
Unigene17384	287	285	160	gi|358386801|gb|EHK24396.1|	370	333	370	0.64	0.73	0	42	54.3	8e-07	--	hypothetical protein TRIVIDRAFT_168260 [Trichoderma virens Gv29-8]
Unigene20621	270	10	253	scaffold_10_Trichoderma_virens	1529422	401503	401746	0.87	--	0	244	238	5e-62	size 270	Trichoderma_virens
Unigene4342	808	248	553	scaffold_10_Trichoderma_atroviride	1560307	176402	176097	0.9	--	0	306	385	1e-105	size 808	Trichoderma_atroviride
Unigene16141	536	212	439	scaffold_5_Trichoderma_virens	1891249	507967	507740	0.91	--	0	228	293	2e-78	size 536	Trichoderma_virens
Unigene15707	485	15	216	scaffold_3_Trichoderma_virens	2573579	151890	151688	0.89	--	0.01	204	206	3e-52	size 485	Trichoderma_virens
Unigene13302	3658	3310	3658	scaffold_1_Trichoderma_virens	3445002	1464286	1464634	0.83	--	0	349	240	2e-61	size 3658	Trichoderma_virens
Unigene211	2793	2048	2788	scaffold_35_Trichoderma_virens	217988	165205	164474	0.88	--	0.03	751	763	0	size 2793	Trichoderma_virens
Unigene17537	360	82	353	scaffold_4_Trichoderma_virens	2401340	114160	114431	0.81	--	0	272	143	3e-33	size 360	Trichoderma_virens
Unigene16194	807	553	660	scaffold_12_Trichoderma_reeseiV2	1022062	101090	101199	0.94	--	0.01	110	155	2e-36	size 807	Trichoderma_reeseiV2
Unigene12270	2046	443	1295	scaffold_12_Trichoderma_virens	1276923	163006	162154	0.83	--	0	853	541	1e-152	size 2046	Trichoderma_virens
Unigene17392	444	176	443	scaffold_9_Trichoderma_virens	1740819	637375	637642	0.85	--	0	268	214	1e-54	size 444	Trichoderma_virens
Unigene22766	262	18	262	scaffold_19_Trichoderma_virens	684366	207582	207826	0.87	--	0	245	240	1e-62	size 262	Trichoderma_virens
Unigene13450	542	53	478	scaffold_5_Trichoderma_virens	1891249	1678989	1678560	0.81	--	0.05	440	167	3e-40	size 542	Trichoderma_virens
Unigene11077	539	103	318	scaffold_8_Trichoderma_virens	1821084	960727	960942	0.9	--	0	216	262	7e-69	size 539	Trichoderma_virens
Unigene6713	407	29	62	scaffold_2_Trichoderma_atroviride	4122011	2890061	2890028	0.94	--	0	34	52	9e-06	size 407	Trichoderma_atroviride
Unigene18344	398	101	359	scaffold_10_Trichoderma_virens	1529422	1328072	1328330	0.84	--	0	259	204	1e-51	size 398	Trichoderma_virens
Unigene3479	303	2	101	scaffold_6_Trichoderma_virens	1882819	1079317	1079215	0.91	--	0.02	103	129	4e-29	size 303	Trichoderma_virens
Unigene23327	233	2	233	scaffold_28_Trichoderma_virens	307629	81569	81800	0.86	--	0	232	206	1e-52	size 233	Trichoderma_virens
Unigene21835	242	2	241	gi|358383131|gb|EHK20800.1|	8179	6009	6088	0.71	0.87	0	80	122	2e-27	--	non-ribosomal peptide synthetase [Trichoderma virens Gv29-8]
Unigene21429	203	15	75	scaffold_25_Trichoderma_virens	390681	378895	378955	0.9	--	0	61	73.8	1e-12	size 203	Trichoderma_virens
Unigene8251	1629	1	146	scaffold_1_Trichoderma_atroviride	5619074	691034	691179	0.91	--	0	146	194	4e-48	size 1629	Trichoderma_atroviride
Unigene9729	1657	1644	256	gi|322708064|gb|EFY99641.1|	1178	713	1178	0.49	0.69	0	466	476	1e-132	--	MYND finger family protein [Metarhizium anisopliae ARSEF 23]
Unigene8708	1734	1733	279	gi|340521871|gb|EGR52105.1|	770	286	770	0.92	0.96	0	486	903	0	--	cis-Golgi transport protein particle complex subunit [Trichoderma reesei QM6a]
Unigene23039	207	130	207	scaffold_28_Trichoderma_virens	307629	242128	242055	0.88	--	0.05	78	71.9	5e-12	size 207	Trichoderma_virens
Unigene21431	308	192	249	scaffold_24_Trichoderma_virens	405961	327338	327280	0.88	--	0.01	59	54	2e-06	size 308	Trichoderma_virens
Unigene2949	1281	45	678	scaffold_14_Trichoderma_atroviride	1008092	281576	280943	0.86	--	0	634	567	1e-160	size 1281	Trichoderma_atroviride
Unigene11993	1202	1111	437	gi|399171790|emb|CCE27527.1|	228	1	228	0.92	0.96	0.01	228	412	1e-114	--	probable class E vacuolar-protein sorting and endocytosis factor [Claviceps purpurea 20.1]
Unigene7544	951	319	950	scaffold_5_Trichoderma_virens	1891249	933835	933204	0.84	--	0	635	482	1e-135	size 951	Trichoderma_virens
Unigene9002	2137	325	596	scaffold_3_Trichoderma_virens	2573579	511984	512260	0.85	--	0.02	278	206	1e-51	size 2137	Trichoderma_virens
Unigene4016	388	116	150	scaffold_5_Trichoderma_virens	1891249	1204487	1204453	0.97	--	0	35	61.9	9e-09	size 388	Trichoderma_virens
Unigene1355	318	10	318	scaffold_9_Trichoderma_reeseiV2	1219543	433808	434116	0.88	--	0	309	319	2e-86	size 318	Trichoderma_reeseiV2
Unigene5476	458	455	33	gi|255941772|ref|XP_002561655.1|	333	85	235	0.34	0.51	0.11	160	83.2	2e-15	--	Pc16g13560 [Penicillium chrysogenum Wisconsin 54-1255] >gi|211586278|emb|CAP94026.1| Pc16g13560 [Penicillium chrysogenum Wisconsin 54-1255]
Unigene15374	928	1	36	scaffold_87_Trichoderma_reeseiV2	2158	1599	1634	0.94	--	0	36	56	1e-06	size 928	Trichoderma_reeseiV2
Unigene9304	1067	453	883	scaffold_6_Trichoderma_virens	1882819	1006877	1007298	0.87	--	0.02	432	420	1e-116	size 1067	Trichoderma_virens
Unigene10046	2750	531	2244	scaffold_3_Trichoderma_virens	2573579	1056514	1054798	0.81	--	0	1724	894	0	size 2750	Trichoderma_virens
Unigene20709	281	1	277	scaffold_2_Trichoderma_reeseiV2	2007204	831292	831568	0.85	--	0	277	240	1e-62	size 281	Trichoderma_reeseiV2
Unigene6986	950	150	230	scaffold_1_Trichoderma_virens	3445002	1705295	1705212	0.85	--	0.03	84	58	4e-07	size 950	Trichoderma_virens
Unigene565	230	225	1	gi|340514910|gb|EGR45168.1|	553	13	87	0.88	0.93	0	75	133	1e-30	--	amino acid transporter [Trichoderma reesei QM6a]
Unigene21870	318	1	315	scaffold_3_Trichoderma_atroviride	3040920	2382773	2383087	0.93	--	0	315	474	1e-133	size 318	Trichoderma_atroviride
Unigene19930	264	8	93	scaffold_21_Trichoderma_virens	601124	556340	556425	0.95	--	0	86	139	3e-32	size 264	Trichoderma_virens
Unigene2514	1222	890	1177	scaffold_9_Trichoderma_virens	1740819	1209430	1209717	0.87	--	0	288	293	4e-78	size 1222	Trichoderma_virens
Unigene9128	252	89	252	scaffold_7_Trichoderma_virens	1857220	1097651	1097814	0.91	--	0	164	214	6e-55	size 252	Trichoderma_virens
Unigene8771	2064	174	1235	gi|399163977|emb|CCE35136.1|	350	1	348	0.85	0.9	0	354	593	1e-168	--	uncharacterized protein CPUR_02066 [Claviceps purpurea 20.1]
Unigene7085	257	27	69	scaffold_10_Trichoderma_atroviride	1560307	908307	908349	0.97	--	0	43	77.8	1e-13	size 257	Trichoderma_atroviride
Unigene16823	872	228	871	scaffold_22_Trichoderma_virens	526187	170361	169721	0.91	--	0	644	844	0	size 872	Trichoderma_virens
Unigene15884	1256	1036	1118	scaffold_5_Trichoderma_atroviride	2123111	1089517	1089599	0.89	--	0	83	93.7	9e-18	size 1256	Trichoderma_atroviride
Unigene20160	455	230	454	gi|378733454|gb|EHY59913.1|	515	139	213	0.81	0.89	0	75	129	8e-51	--	retrograde regulation protein 2 [Exophiala dermatitidis NIH/UT8656]
Unigene10546	1883	1882	263	gi|320591990|gb|EFX04429.1|	869	317	869	0.62	0.71	0.03	558	687	0	--	duf323 domain containing protein [Grosmannia clavigera kw1407]
Unigene20979	228	228	37	gi|358387804|gb|EHK25398.1|	1429	1210	1272	0.68	0.76	0	64	88.2	5e-17	--	hypothetical protein TRIVIDRAFT_177367, partial [Trichoderma virens Gv29-8]
Unigene17050	403	5	403	scaffold_2_Trichoderma_virens	2698325	2675357	2675755	0.88	--	0	399	418	1e-116	size 403	Trichoderma_virens
Unigene8072	441	1	264	gi|358396630|gb|EHK46011.1|	1322	1234	1321	0.9	0.96	0	88	176	1e-43	--	hypothetical protein TRIATDRAFT_318120 [Trichoderma atroviride IMI 206040]
Unigene3700	484	13	330	gi|399169714|emb|CCE29434.1|	285	173	277	0.66	0.69	0	106	150	1e-35	--	uncharacterized protein CPUR_03127 [Claviceps purpurea 20.1]
Unigene21276	269	1	262	scaffold_12_Trichoderma_virens	1276923	685781	686042	0.88	--	0	262	281	4e-75	size 269	Trichoderma_virens
Unigene2195	247	25	165	scaffold_8_Trichoderma_atroviride	1671024	289252	289112	0.89	--	0	141	161	8e-39	size 247	Trichoderma_atroviride
Unigene17464	256	39	241	scaffold_4_Trichoderma_virens	2401340	2326410	2326612	0.85	--	0	203	165	5e-40	size 256	Trichoderma_virens
Unigene11975	348	289	332	scaffold_6_Trichoderma_virens	1882819	1568229	1568272	0.95	--	0	44	71.9	8e-12	size 348	Trichoderma_virens
Unigene3153	607	4	79	scaffold_2_Trichoderma_virens	2698325	2044882	2044957	0.88	--	0	76	79.8	6e-14	size 607	Trichoderma_virens
Unigene19108	323	2	277	gi|358379564|gb|EHK17244.1|	811	728	811	0.82	0.88	0	92	153	1e-36	--	hypothetical protein TRIVIDRAFT_227084 [Trichoderma virens Gv29-8]
Unigene890	296	6	290	gi|189203329|ref|XP_001938000.1|	464	306	400	0.33	0.48	0	95	58.2	5e-08	--	galactosyl transferase GMA12/MNN10 family protein [Pyrenophora tritici-repentis Pt-1C-BFP] >gi|187985099|gb|EDU50587.1| galactosyl transferase GMA12/MNN10 family protein [Pyrenophora tritici-repentis Pt-1C-BFP]
Unigene21757	274	52	274	scaffold_1_Trichoderma_virens	3445002	765794	765572	0.89	--	0	223	260	1e-68	size 274	Trichoderma_virens
Unigene17056	390	116	379	scaffold_1_Trichoderma_atroviride	5619074	3224668	3224931	0.84	--	0	264	190	1e-47	size 390	Trichoderma_atroviride
Unigene298	3199	2653	656	gi|310795513|gb|EFQ30974.1|	680	1	680	0.54	0.66	0.04	698	716	0	--	transglutaminase-like superfamily protein [Glomerella graminicola M1.001]
Unigene15280	6253	3490	5199	gi|322700211|gb|EFY91967.1|	575	5	575	0.83	0.89	0	572	955	0	--	phosphoglycerate mutase, 2,3-bisphosphoglycerate-independent [Metarhizium acridum CQMa 102]
Unigene1811	785	785	90	gi|322698398|gb|EFY90168.1|	692	453	684	0.39	0.6	0.02	238	161	2e-38	--	TBC domain-containing protein [Metarhizium acridum CQMa 102]
Unigene2540	869	24	564	scaffold_3_Trichoderma_virens	2573579	1506966	1507500	0.83	--	0.01	542	339	6e-92	size 869	Trichoderma_virens
Unigene1947	730	179	669	scaffold_26_Trichoderma_virens	361381	207159	207646	0.84	--	0	491	359	5e-98	size 730	Trichoderma_virens
Unigene9871	1617	6	1271	gi|399164531|emb|CCE34564.1|	398	1	384	0.5	0.66	0	426	426	1e-117	--	uncharacterized protein CPUR_08497 [Claviceps purpurea 20.1]
Unigene7894	1630	1104	1263	scaffold_9_Trichoderma_virens	1740819	370715	370570	0.88	--	0.08	160	174	4e-42	size 1630	Trichoderma_virens
Unigene13522	742	5	604	scaffold_2_Trichoderma_virens	2698325	2409035	2408434	0.88	--	0.01	606	640	0	size 742	Trichoderma_virens
Unigene1730	933	2	238	gi|358380417|gb|EHK18095.1|	566	487	565	0.81	0.84	0	79	135	2e-30	--	hypothetical protein TRIVIDRAFT_44895 [Trichoderma virens Gv29-8]
Unigene7084	321	1	313	scaffold_33_Trichoderma_virens	227441	167918	167606	0.87	--	0	313	311	5e-84	size 321	Trichoderma_virens
Unigene17092	467	203	463	scaffold_6_Trichoderma_virens	1882819	278882	278622	0.84	--	0	261	192	5e-48	size 467	Trichoderma_virens
Unigene20591	259	15	180	scaffold_11_Trichoderma_virens	1316646	159679	159844	0.84	--	0	166	123	2e-27	size 259	Trichoderma_virens
Unigene18882	421	3	421	scaffold_6_Trichoderma_virens	1882819	465761	465340	0.82	--	0	422	246	3e-64	size 421	Trichoderma_virens
Unigene18188	1028	80	1028	scaffold_2_Trichoderma_virens	2698325	796211	797159	0.81	--	0	950	456	1e-127	size 1028	Trichoderma_virens
Unigene11058	215	1	182	scaffold_7_Trichoderma_virens	1857220	232213	232032	0.86	--	0	182	170	7e-42	size 215	Trichoderma_virens
Unigene12562	1493	345	1493	scaffold_3_Trichoderma_atroviride	3040920	786294	787442	0.81	--	0	1150	615	1e-174	size 1493	Trichoderma_atroviride
Unigene18965	279	5	233	scaffold_6_Trichoderma_virens	1882819	1523308	1523077	0.92	--	0.02	234	315	3e-85	size 279	Trichoderma_virens
Unigene11859	1666	668	1064	scaffold_9_Trichoderma_virens	1740819	554658	554262	0.91	--	0	397	525	1e-148	size 1666	Trichoderma_virens
Unigene11328	2088	1321	1856	scaffold_22_Trichoderma_virens	526187	288578	289113	0.92	--	0	536	729	0	size 2088	Trichoderma_virens
Unigene12872	1525	353	649	scaffold_14_Trichoderma_virens	1207874	714974	714681	0.84	--	0.01	297	220	7e-56	size 1525	Trichoderma_virens
Unigene12058	386	69	386	scaffold_19_Trichoderma_virens	684366	637187	637504	0.87	--	0	318	321	6e-87	size 386	Trichoderma_virens
Unigene21391	275	117	214	scaffold_8_Trichoderma_atroviride	1671024	1294352	1294255	0.95	--	0	98	163	2e-39	size 275	Trichoderma_atroviride
Unigene2043	418	1	418	scaffold_9_Trichoderma_virens	1740819	259003	259420	0.88	--	0	418	464	1e-130	size 418	Trichoderma_virens
Unigene9046	1577	442	767	scaffold_23_Trichoderma_virens	464700	280419	280741	0.88	--	0	326	357	5e-97	size 1577	Trichoderma_virens
Unigene22240	226	107	212	scaffold_9_Trichoderma_virens	1740819	1523345	1523245	0.86	--	0.04	106	99.6	2e-20	size 226	Trichoderma_virens
Unigene17067	370	1	324	gi|358392926|gb|EHK42330.1|	890	783	890	0.88	0.97	0	108	209	1e-53	--	glycoside hydrolase family 3 protein [Trichoderma atroviride IMI 206040]
Unigene16076	727	149	572	scaffold_3_Trichoderma_virens	2573579	436676	436253	0.83	--	0	425	256	6e-67	size 727	Trichoderma_virens
Unigene3214	254	133	237	gi|358396082|gb|EHK45469.1|	67	32	66	0.74	0.85	0	35	58.2	2e-08	--	hypothetical protein TRIATDRAFT_300087 [Trichoderma atroviride IMI 206040]
Unigene5051	286	2	122	scaffold_11_Trichoderma_atroviride	1543509	1303336	1303216	0.81	--	0	121	65.9	4e-10	size 286	Trichoderma_atroviride
Unigene11497	1677	545	838	scaffold_5_Trichoderma_atroviride	2123111	1953291	1952998	0.9	--	0	294	353	8e-96	size 1677	Trichoderma_atroviride
Unigene1637	276	25	152	scaffold_4_Trichoderma_atroviride	2789330	2336751	2336878	0.82	--	0	128	79.8	3e-14	size 276	Trichoderma_atroviride
Unigene12629	813	5	223	scaffold_4_Trichoderma_virens	2401340	1210808	1211026	0.86	--	0	219	204	2e-51	size 813	Trichoderma_virens
Unigene21354	318	271	314	scaffold_8_Trichoderma_virens	1821084	1136132	1136089	0.93	--	0	44	63.9	2e-09	size 318	Trichoderma_virens
Unigene13204	1324	1	668	scaffold_18_Trichoderma_virens	790574	82419	83089	0.86	--	0.01	674	605	1e-171	size 1324	Trichoderma_virens
Unigene18629	424	177	232	scaffold_9_Trichoderma_atroviride	1645904	1308450	1308505	0.94	--	0	56	87.7	2e-16	size 424	Trichoderma_atroviride
Unigene21413	233	8	50	scaffold_2_Trichoderma_reeseiV2	2007204	512674	512632	0.95	--	0	43	69.9	2e-11	size 233	Trichoderma_reeseiV2
Unigene10977	2358	2175	1159	gi|90101563|sp|Q4I0M9.1|PTPA1_GIBZE	445	19	355	0.72	0.84	0	339	514	1e-144	--	RecName: Full=Serine/threonine-protein phosphatase 2A activator 1; AltName: Full=Peptidyl-prolyl cis-trans isomerase PTPA-1; Short=PPIase PTPA-1; Short=Rotamase PTPA-1; AltName: Full=Phosphotyrosyl phosphatase activator 1
Unigene12528	1236	696	1236	scaffold_4_Trichoderma_virens	2401340	2132425	2131887	0.95	--	0	541	860	0	size 1236	Trichoderma_virens
Unigene20004	227	93	158	scaffold_6_Trichoderma_reeseiV2	1455714	1207454	1207521	0.88	--	0.02	68	65.9	3e-10	size 227	Trichoderma_reeseiV2
Unigene15191	3478	1	727	scaffold_21_Trichoderma_virens	601124	192430	191707	0.82	--	0.01	730	414	1e-114	size 3478	Trichoderma_virens
Unigene3831	254	225	254	scaffold_26_Trichoderma_virens	361381	308395	308424	0.96	--	0	30	52	6e-06	size 254	Trichoderma_virens
Unigene19982	343	20	289	scaffold_9_Trichoderma_virens	1740819	151995	152264	0.81	--	0	270	139	4e-32	size 343	Trichoderma_virens
Unigene12068	294	1	27	scaffold_34_Trichoderma_virens	223059	202103	202129	1	--	0	27	54	2e-06	size 294	Trichoderma_virens
Unigene17144	439	260	439	scaffold_1_Trichoderma_atroviride	5619074	2459934	2460113	0.87	--	0	180	174	1e-42	size 439	Trichoderma_atroviride
Unigene11686	958	434	649	scaffold_7_Trichoderma_virens	1857220	785708	785493	0.92	--	0	217	287	2e-76	size 958	Trichoderma_virens
Unigene16707	716	317	465	scaffold_9_Trichoderma_virens	1740819	477975	478123	0.89	--	0	149	168	1e-40	size 716	Trichoderma_virens
Unigene8099	288	28	288	scaffold_8_Trichoderma_virens	1821084	1595277	1595017	0.86	--	0	261	248	5e-65	size 288	Trichoderma_virens
Unigene22417	356	1	316	scaffold_12_Trichoderma_virens	1276923	86238	86553	0.87	--	0	316	309	2e-83	size 356	Trichoderma_virens
Unigene9947	579	441	556	scaffold_21_Trichoderma_virens	601124	183152	183039	0.95	--	0.01	116	174	1e-42	size 579	Trichoderma_virens
Unigene17998	353	155	249	scaffold_21_Trichoderma_reeseiV2	576034	82142	82048	0.91	--	0.02	96	111	1e-23	size 353	Trichoderma_reeseiV2
Unigene23280	392	336	380	scaffold_7_Trichoderma_virens	1857220	1220629	1220585	0.91	--	0	45	58	1e-07	size 392	Trichoderma_virens
Unigene7859	1355	75	708	scaffold_11_Trichoderma_virens	1316646	72236	71603	0.82	--	0	634	361	3e-98	size 1355	Trichoderma_virens
Unigene13296	1012	269	917	scaffold_2_Trichoderma_virens	2698325	2047257	2046605	0.84	--	0	653	496	1e-139	size 1012	Trichoderma_virens
Unigene6460	681	678	349	gi|317149166|ref|XP_001823184.2|	591	483	590	0.6	0.72	0	110	134	1e-30	--	carboxylesterase [Aspergillus oryzae RIB40]
Unigene14628	1897	1188	1680	scaffold_5_Trichoderma_virens	1891249	884799	884307	0.87	--	0	493	470	1e-131	size 1897	Trichoderma_virens
Unigene17062	548	32	391	scaffold_10_Trichoderma_virens	1529422	9237	8878	0.82	--	0	360	214	1e-54	size 548	Trichoderma_virens
Unigene14923	615	201	324	scaffold_28_Trichoderma_virens	307629	2910	3032	0.92	--	0	124	167	3e-40	size 615	Trichoderma_virens
Unigene20299	348	307	2	gi|119477324|ref|XP_001259265.1|	615	112	212	0.48	0.6	0	102	97.1	1e-19	--	C6 zinc finger domain protein [Neosartorya fischeri NRRL 181] >gi|119407419|gb|EAW17368.1| C6 zinc finger domain protein [Neosartorya fischeri NRRL 181]
Unigene19611	473	2	466	gi|380483409|emb|CCF40637.1|	450	35	200	0.38	0.61	0.07	168	119	3e-26	--	miscellaneous Zn(II)2Cys6 transcription factor [Colletotrichum higginsianum]
Unigene13733	3941	1903	3939	gi|346320769|gb|EGX90369.1|	1093	317	1032	0.55	0.63	0.09	748	701	0	--	PtaB protein [Cordyceps militaris CM01]
Unigene4734	468	462	7	gi|399164566|emb|CCE34526.1|	1288	1058	1213	0.53	0.67	0.02	156	171	5e-42	--	related to protein kinase RAD53 [Claviceps purpurea 20.1]
Unigene13223	912	912	4	gi|310792492|gb|EFQ28019.1|	657	291	612	0.55	0.71	0.07	328	331	2e-89	--	NDT80/PhoG like DNA-binding family protein [Glomerella graminicola M1.001]
Unigene9219	3126	1571	2923	scaffold_1_Trichoderma_virens	3445002	1371474	1370119	0.82	--	0.01	1368	860	0	size 3126	Trichoderma_virens
Unigene7634	1328	1327	8	gi|310800110|gb|EFQ35003.1|	1676	1220	1656	0.69	0.83	0	440	635	0	--	CNH domain-containing protein [Glomerella graminicola M1.001]
Unigene3519	412	42	354	scaffold_6_Trichoderma_virens	1882819	1326493	1326805	0.84	--	0	313	224	1e-57	size 412	Trichoderma_virens
Unigene1888	814	15	588	scaffold_10_Trichoderma_virens	1529422	331353	331926	0.89	--	0	574	670	0	size 814	Trichoderma_virens
Unigene9037	1322	275	1005	scaffold_12_Trichoderma_atroviride	1468693	460961	460228	0.82	--	0	735	430	1e-119	size 1322	Trichoderma_atroviride
Unigene22056	330	50	169	scaffold_1_Trichoderma_virens	3445002	2796183	2796302	0.91	--	0	120	159	4e-38	size 330	Trichoderma_virens
Unigene19981	352	352	86	gi|340516143|gb|EGR46393.1|	145	56	144	0.67	0.84	0	89	129	2e-29	--	predicted protein [Trichoderma reesei QM6a]
Unigene16053	868	430	486	scaffold_2_Trichoderma_virens	2698325	1497312	1497255	0.93	--	0.01	58	75.8	1e-12	size 868	Trichoderma_virens
Unigene12753	2990	424	1168	scaffold_3_Trichoderma_virens	2573579	1621281	1620538	0.84	--	0	745	541	1e-152	size 2990	Trichoderma_virens
Unigene1695	1098	3	251	gi|310801384|gb|EFQ36277.1|	449	357	439	0.39	0.61	0	83	74.3	5e-12	--	FAD binding domain-containing protein [Glomerella graminicola M1.001]
Unigene16603	502	104	475	gi|340515471|gb|EGR45725.1|	324	3	126	0.66	0.84	0	124	179	2e-44	--	predicted protein [Trichoderma reesei QM6a]
Unigene2439	987	336	458	scaffold_12_Trichoderma_virens	1276923	983026	982904	0.9	--	0	123	149	1e-34	size 987	Trichoderma_virens
Unigene21694	237	5	231	scaffold_3_Trichoderma_virens	2573579	882677	882451	0.87	--	0	227	228	4e-59	size 237	Trichoderma_virens
Unigene16153	519	274	496	scaffold_3_Trichoderma_atroviride	3040920	168126	167904	0.85	--	0	223	188	8e-47	size 519	Trichoderma_atroviride
Unigene14630	3169	274	829	scaffold_34_Trichoderma_virens	223059	212877	213432	0.87	--	0	556	531	1e-149	size 3169	Trichoderma_virens
Unigene14370	1121	371	1028	scaffold_15_Trichoderma_atroviride	914816	236405	235748	0.87	--	0	661	624	1e-178	size 1121	Trichoderma_atroviride
Unigene7638	602	557	602	scaffold_3_Trichoderma_virens	2573579	2327091	2327046	0.95	--	0	46	75.8	9e-13	size 602	Trichoderma_virens
Unigene6407	778	177	305	scaffold_35_Trichoderma_virens	217988	147189	147061	0.87	--	0	129	129	1e-28	size 778	Trichoderma_virens
Unigene2842	450	196	247	scaffold_4_Trichoderma_virens	2401340	494758	494708	0.96	--	0.01	52	79.8	4e-14	size 450	Trichoderma_virens
Unigene16042	464	10	185	scaffold_5_Trichoderma_virens	1891249	187178	187003	0.83	--	0	176	119	5e-26	size 464	Trichoderma_virens
Unigene423	418	244	394	scaffold_32_Trichoderma_virens	242819	163778	163930	0.92	--	0.01	153	192	4e-48	size 418	Trichoderma_virens
Unigene5745	2639	2	1186	gi|322699144|gb|EFY90908.1|	615	122	516	0.92	0.96	0	395	707	0	--	T-complex protein 1 [Metarhizium acridum CQMa 102]
Unigene4737	252	70	252	scaffold_14_Trichoderma_virens	1207874	130640	130458	0.89	--	0	183	212	3e-54	size 252	Trichoderma_virens
Unigene184	6277	1088	2834	scaffold_14_Trichoderma_atroviride	1008092	86858	85115	0.83	--	0.03	1775	1122	0	size 6277	Trichoderma_atroviride
Unigene15399	3498	104	816	scaffold_11_Trichoderma_reeseiV2	1155933	138169	137457	0.87	--	0	713	708	0	size 3498	Trichoderma_reeseiV2
Unigene15256	4695	2629	3946	scaffold_1_Trichoderma_atroviride	5619074	5032392	5033714	0.91	--	0	1326	1657	0	size 4695	Trichoderma_atroviride
Unigene6159	225	2	225	scaffold_24_Trichoderma_virens	405961	59235	59458	0.86	--	0	224	206	1e-52	size 225	Trichoderma_virens
Unigene13377	2068	1019	1466	scaffold_6_Trichoderma_virens	1882819	1098156	1098605	0.92	--	0	451	597	1e-169	size 2068	Trichoderma_virens
Unigene9	1621	1621	683	gi|399166090|emb|CCE33008.1|	298	8	289	0.7	0.79	0	313	445	1e-123	--	related to export control protein CHS7 [Claviceps purpurea 20.1]
Unigene7710	495	57	495	scaffold_13_Trichoderma_virens	1256836	886611	887049	0.84	--	0	439	347	1e-94	size 495	Trichoderma_virens
Unigene16917	330	179	323	scaffold_11_Trichoderma_virens	1316646	183446	183308	0.84	--	0.09	149	81.8	8e-15	size 330	Trichoderma_virens
Unigene14443	296	5	295	gi|50543616|ref|XP_499974.1|	741	610	704	0.51	0.57	0.05	103	75.9	3e-13	--	YALI0A11198p [Yarrowia lipolytica] >gi|49645839|emb|CAG83903.1| YALI0A11198p [Yarrowia lipolytica CLIB122]
Unigene14032	3305	2	1219	gi|340517289|gb|EGR47534.1|	758	352	758	0.89	0.95	0	407	756	0	--	ER membrane protein [Trichoderma reesei QM6a]
Unigene4980	301	190	250	scaffold_17_Trichoderma_atroviride	855665	816706	816767	0.93	--	0.01	62	83.8	2e-15	size 301	Trichoderma_atroviride
Unigene21994	209	13	208	scaffold_11_Trichoderma_virens	1316646	318583	318388	0.85	--	0	196	159	3e-38	size 209	Trichoderma_virens
Unigene10695	1198	1198	770	gi|358377755|gb|EHK15438.1|	206	60	202	0.69	0.81	0	143	208	3e-52	--	hypothetical protein TRIVIDRAFT_228472 [Trichoderma virens Gv29-8]
Unigene4884	371	319	371	scaffold_2_Trichoderma_virens	2698325	69049	69101	0.94	--	0	53	81.8	9e-15	size 371	Trichoderma_virens
Unigene10206	258	7	207	scaffold_10_Trichoderma_virens	1529422	589410	589610	0.83	--	0	201	129	3e-29	size 258	Trichoderma_virens
Unigene22867	228	131	209	scaffold_16_Trichoderma_atroviride	911603	528762	528684	0.88	--	0	79	85.7	4e-16	size 228	Trichoderma_atroviride
Unigene16988	571	556	221	gi|340519011|gb|EGR49251.1|	1381	1270	1381	0.88	0.92	0	112	206	2e-52	--	histidine kinase-like protein [Trichoderma reesei QM6a]
Unigene9601	262	84	262	scaffold_1_Trichoderma_atroviride	5619074	3097680	3097502	0.89	--	0	179	204	6e-52	size 262	Trichoderma_atroviride
Unigene7491	539	220	518	scaffold_6_Trichoderma_atroviride	2002610	1806379	1806684	0.89	--	0.02	307	341	9e-93	size 539	Trichoderma_atroviride
Unigene15101	1923	1023	1122	scaffold_6_Trichoderma_atroviride	2002610	1356598	1356499	1	--	0	100	198	3e-49	size 1923	Trichoderma_atroviride
Unigene4372	631	1	627	gi|340517106|gb|EGR47352.1|	932	309	517	0.96	0.99	0	209	405	1e-112	--	glycoside hydrolase family 3 [Trichoderma reesei QM6a]
Unigene18459	406	1	406	scaffold_17_Trichoderma_virens	880303	779309	778904	0.86	--	0	406	385	1e-106	size 406	Trichoderma_virens
Unigene22706	224	163	209	scaffold_20_Trichoderma_virens	635910	382369	382415	0.95	--	0	47	77.8	8e-14	size 224	Trichoderma_virens
Unigene4657	288	128	266	scaffold_7_Trichoderma_atroviride	1898859	947150	947012	0.94	--	0	139	212	3e-54	size 288	Trichoderma_atroviride
Unigene22232	265	2	264	scaffold_13_Trichoderma_virens	1256836	1012049	1012311	0.87	--	0	263	268	5e-71	size 265	Trichoderma_virens
Unigene7706	744	287	612	scaffold_7_Trichoderma_virens	1857220	1361183	1360858	0.94	--	0	326	511	1e-144	size 744	Trichoderma_virens
Unigene5456	1090	221	829	gi|322708899|gb|EFZ00476.1|	758	87	297	0.5	0.63	0.04	212	186	1e-45	--	cystathionine beta-lyase [Metarhizium anisopliae ARSEF 23]
Unigene19199	505	7	505	scaffold_7_Trichoderma_virens	1857220	896467	896965	0.86	--	0	499	466	1e-130	size 505	Trichoderma_virens
Unigene6597	1489	3	1073	gi|322707009|gb|EFY98588.1|	717	330	715	0.77	0.85	0.07	388	583	1e-165	--	DNA-binding protein SMUBP-2 [Metarhizium anisopliae ARSEF 23]
Unigene14942	509	34	504	gi|321249525|ref|XP_003191481.1|	1629	458	625	0.3	0.36	0.06	168	71.6	7e-12	--	translation initiation factor IF-2 [Cryptococcus gattii WM276]
Unigene10238	1325	978	1325	scaffold_6_Trichoderma_virens	1882819	1235310	1234963	0.91	--	0.04	356	448	1e-124	size 1325	Trichoderma_virens
Unigene20249	698	95	451	gi|358386895|gb|EHK24490.1|	135	1	116	0.68	0.8	0	119	163	2e-45	--	hypothetical protein TRIVIDRAFT_61281 [Trichoderma virens Gv29-8]
Unigene9550	1344	62	732	scaffold_9_Trichoderma_virens	1740819	80666	80005	0.82	--	0.01	671	402	1e-111	size 1344	Trichoderma_virens
Unigene4017	345	3	200	gi|340516846|gb|EGR47093.1|	285	220	285	0.68	0.86	0	66	104	5e-22	--	predicted protein [Trichoderma reesei QM6a]
Unigene9380	2645	858	1370	scaffold_6_Trichoderma_virens	1882819	148464	147934	0.89	--	0.03	531	605	1e-171	size 2645	Trichoderma_virens
Unigene7452	287	2	173	scaffold_10_Trichoderma_virens	1529422	104146	103975	0.87	--	0	172	174	6e-43	size 287	Trichoderma_virens
Unigene4861	804	1	804	gi|322710605|gb|EFZ02179.1|	547	151	412	0.64	0.78	0.02	274	315	6e-85	--	peptidyl-prolyl isomerase CWC27 [Metarhizium anisopliae ARSEF 23]
Unigene2951	1187	11	925	gi|310798496|gb|EFQ33389.1|	759	432	753	0.38	0.56	0.05	324	214	5e-54	--	fungal specific transcription factor domain-containing protein [Glomerella graminicola M1.001]
Unigene8440	336	200	225	scaffold_8_Trichoderma_virens	1821084	1240570	1240595	1	--	0	26	52	7e-06	size 336	Trichoderma_virens
Unigene12298	3704	112	1134	scaffold_29_Trichoderma_reeseiV2	382182	275894	276916	0.84	--	0	1023	799	0	size 3704	Trichoderma_reeseiV2
Unigene5804	374	134	223	scaffold_7_Trichoderma_atroviride	1898859	1621063	1621152	0.85	--	0	90	75.8	6e-13	size 374	Trichoderma_atroviride
Unigene14123	1591	35	443	scaffold_10_Trichoderma_virens	1529422	982326	982734	0.95	--	0	409	668	0	size 1591	Trichoderma_virens
Unigene10799	1223	492	523	scaffold_8_Trichoderma_atroviride	1671024	1103076	1103045	1	--	0	32	63.9	7e-09	size 1223	Trichoderma_atroviride
Unigene18195	486	117	286	scaffold_9_Trichoderma_virens	1740819	732535	732363	0.85	--	0.01	173	121	1e-26	size 486	Trichoderma_virens
Unigene14907	4913	3136	2240	gi|350286907|gb|EGZ68154.1|	339	1	328	0.5	0.62	0.08	328	303	3e-80	--	carbon-nitrogen hydrolase [Neurospora tetrasperma FGSC 2509]
Unigene649	313	7	273	scaffold_4_Trichoderma_virens	2401340	2029880	2030146	0.87	--	0	267	260	2e-68	size 313	Trichoderma_virens
Unigene14432	3166	2217	3095	scaffold_27_Trichoderma_virens	326002	272160	271282	0.87	--	0	879	846	0	size 3166	Trichoderma_virens
Unigene14272	578	1	28	scaffold_14_Trichoderma_atroviride	1008092	747093	747066	1	--	0	28	56	8e-07	size 578	Trichoderma_atroviride
Unigene2530	1372	963	1068	scaffold_1_Trichoderma_virens	3445002	2245847	2245741	0.95	--	0	107	165	3e-39	size 1372	Trichoderma_virens
Unigene16719	305	69	305	gi|358380199|gb|EHK17877.1|	267	121	199	0.83	0.86	0	79	136	1e-31	--	hypothetical protein TRIVIDRAFT_129952, partial [Trichoderma virens Gv29-8]
Unigene15892	207	3	37	scaffold_1_Trichoderma_virens	3445002	3424841	3424875	0.97	--	0	35	61.9	5e-09	size 207	Trichoderma_virens
Unigene6808	275	34	143	scaffold_3_Trichoderma_virens	2573579	1413442	1413333	0.88	--	0	110	115	5e-25	size 275	Trichoderma_virens
Unigene20045	280	2	277	gi|310797742|gb|EFQ32635.1|	646	199	287	0.54	0.72	0	92	100	1e-20	--	AMP-binding enzyme [Glomerella graminicola M1.001]
Unigene18892	649	10	634	scaffold_20_Trichoderma_reeseiV2	629213	102152	101528	0.88	--	0	625	652	0	size 649	Trichoderma_reeseiV2
Unigene6857	472	193	229	scaffold_2_Trichoderma_virens	2698325	2425091	2425055	1	--	0	37	73.8	3e-12	size 472	Trichoderma_virens
Unigene8947	426	20	76	scaffold_2_Trichoderma_virens	2698325	1638510	1638566	0.92	--	0	57	81.8	1e-14	size 426	Trichoderma_virens
Unigene5505	428	8	88	scaffold_3_Trichoderma_virens	2573579	365062	365142	0.86	--	0	81	73.8	3e-12	size 428	Trichoderma_virens
Unigene11286	1926	817	623	gi|346319725|gb|EGX89326.1|	113	1	64	0.66	0.76	0	65	89.4	5e-31	--	peptidyl-prolyl cis-trans isomerase [Cordyceps militaris CM01]
Unigene22285	288	2	197	scaffold_9_Trichoderma_virens	1740819	408282	408087	0.86	--	0	196	174	6e-43	size 288	Trichoderma_virens
Unigene529	266	11	264	scaffold_4_Trichoderma_virens	2401340	1495737	1495990	0.88	--	0	254	281	3e-75	size 266	Trichoderma_virens
Unigene11931	748	415	742	scaffold_34_Trichoderma_virens	223059	142041	141714	0.83	--	0	328	222	8e-57	size 748	Trichoderma_virens
Unigene21705	271	243	4	gi|340513849|gb|EGR44127.1|	242	8	87	0.52	0.68	0	80	85.1	4e-16	--	predicted protein [Trichoderma reesei QM6a]
Unigene12713	638	81	601	scaffold_1_Trichoderma_atroviride	5619074	5315308	5314794	0.85	--	0.01	521	424	1e-118	size 638	Trichoderma_atroviride
Unigene4715	844	353	482	scaffold_2_Trichoderma_atroviride	4122011	98113	97981	0.93	--	0.02	133	196	5e-49	size 844	Trichoderma_atroviride
Unigene4681	384	1	281	scaffold_21_Trichoderma_virens	601124	495387	495667	0.83	--	0	281	184	9e-46	size 384	Trichoderma_virens
Unigene20877	298	33	284	gi|399170498|emb|CCE28875.1|	727	73	156	0.34	0.54	0	84	56.6	2e-07	--	uncharacterized protein CPUR_02565 [Claviceps purpurea 20.1]
Unigene9126	470	124	425	scaffold_18_Trichoderma_virens	790574	303808	303505	0.87	--	0.03	309	270	2e-71	size 470	Trichoderma_virens
Unigene17890	1352	432	1341	scaffold_14_Trichoderma_virens	1207874	345897	346806	0.83	--	0	910	630	1e-179	size 1352	Trichoderma_virens
Unigene9283	241	4	241	scaffold_10_Trichoderma_virens	1529422	223840	224077	0.87	--	0	238	234	7e-61	size 241	Trichoderma_virens
Unigene3165	640	19	632	scaffold_22_Trichoderma_virens	526187	270669	270056	0.86	--	0	615	529	1e-149	size 640	Trichoderma_virens
Unigene3444	561	216	361	scaffold_8_Trichoderma_virens	1821084	1054474	1054329	0.91	--	0	146	186	3e-46	size 561	Trichoderma_virens
Unigene20606	324	2	322	gi|358380357|gb|EHK18035.1|	859	662	768	0.99	1	0	107	226	1e-58	--	glycoside hydrolase family 92 protein [Trichoderma virens Gv29-8]
Unigene2834	473	253	429	scaffold_33_Trichoderma_virens	227441	36993	36817	0.85	--	0	177	145	1e-33	size 473	Trichoderma_virens
Unigene168	1213	1196	729	gi|399170346|emb|CCE28723.1|	1016	861	1016	0.84	0.91	0	156	284	3e-75	--	related to C.jejuni serine protease [Claviceps purpurea 20.1]
Unigene4139	582	295	582	scaffold_6_Trichoderma_reeseiV2	1455714	793955	793668	0.87	--	0	288	285	5e-76	size 582	Trichoderma_reeseiV2
Unigene11920	225	1	224	scaffold_4_Trichoderma_virens	2401340	1828440	1828217	0.84	--	0	224	174	5e-43	size 225	Trichoderma_virens
Unigene20402	401	125	401	scaffold_6_Trichoderma_atroviride	2002610	1210071	1210347	0.88	--	0	277	295	4e-79	size 401	Trichoderma_atroviride
Unigene8682	1327	9	761	scaffold_4_Trichoderma_virens	2401340	1788210	1787452	0.83	--	0.01	762	490	1e-137	size 1327	Trichoderma_virens
Unigene14632	284	80	168	scaffold_4_Trichoderma_atroviride	2789330	1031582	1031494	0.88	--	0	89	97.6	1e-19	size 284	Trichoderma_atroviride
Unigene16897	550	33	175	scaffold_9_Trichoderma_atroviride	1645904	981034	980892	0.9	--	0	143	172	5e-42	size 550	Trichoderma_atroviride
Unigene1843	596	589	293	gi|310800679|gb|EFQ35572.1|	1140	243	341	0.76	0.89	0	99	154	4e-71	--	potassium/sodium efflux P-type ATPase [Glomerella graminicola M1.001]
Unigene9974	504	86	118	scaffold_29_Trichoderma_virens	270483	181826	181794	0.96	--	0	33	58	2e-07	size 504	Trichoderma_virens
Unigene1403	228	1	224	scaffold_14_Trichoderma_virens	1207874	103705	103928	0.84	--	0	224	174	5e-43	size 228	Trichoderma_virens
Unigene16200	944	944	237	gi|358387461|gb|EHK25056.1|	924	647	924	0.53	0.63	0.16	281	266	4e-70	--	calcium permeable channel [Trichoderma virens Gv29-8]
Unigene3819	350	15	112	scaffold_7_Trichoderma_virens	1857220	698914	698818	0.87	--	0.01	98	91.7	9e-18	size 350	Trichoderma_virens
Unigene17027	666	45	629	scaffold_1_Trichoderma_virens	3445002	2252846	2253429	0.87	--	0	585	549	1e-155	size 666	Trichoderma_virens
Unigene17444	572	5	560	scaffold_4_Trichoderma_virens	2401340	2245614	2245059	0.87	--	0	556	531	1e-150	size 572	Trichoderma_virens
Unigene8871	611	187	601	scaffold_4_Trichoderma_atroviride	2789330	2012974	2012560	0.85	--	0	415	347	2e-94	size 611	Trichoderma_atroviride
Unigene6299	1694	599	1190	scaffold_5_Trichoderma_virens	1891249	811028	811619	0.87	--	0	592	603	1e-171	size 1694	Trichoderma_virens
Unigene15442	821	567	819	scaffold_5_Trichoderma_reeseiV2	1729360	601501	601258	0.89	--	0.03	253	303	3e-81	size 821	Trichoderma_reeseiV2
Unigene11400	1829	264	592	scaffold_2_Trichoderma_virens	2698325	259293	258965	0.84	--	0	329	256	1e-66	size 1829	Trichoderma_virens
Unigene21551	346	1	344	scaffold_11_Trichoderma_virens	1316646	1173358	1173015	0.9	--	0	344	436	1e-121	size 346	Trichoderma_virens
Unigene16746	218	1	38	scaffold_1_Trichoderma_atroviride	5619074	2761388	2761425	0.97	--	0	38	67.9	8e-11	size 218	Trichoderma_atroviride
Unigene11352	2148	2104	1151	gi|346325785|gb|EGX95381.1|	320	4	320	0.94	0.97	0	318	629	1e-178	--	serine/threonine-protein phosphatase PP2A catalytic subunit [Cordyceps militaris CM01]
Unigene71	940	1	95	scaffold_12_Trichoderma_virens	1276923	1024583	1024489	0.95	--	0	95	157	5e-37	size 940	Trichoderma_virens
Unigene8534	1098	613	909	scaffold_9_Trichoderma_virens	1740819	148625	148921	0.97	--	0	297	541	1e-152	size 1098	Trichoderma_virens
Unigene2825	637	113	636	scaffold_2_Trichoderma_reeseiV2	2007204	976964	976435	0.87	--	0.01	530	513	1e-144	size 637	Trichoderma_reeseiV2
Unigene19206	259	5	235	scaffold_8_Trichoderma_virens	1821084	226538	226308	0.82	--	0	231	141	8e-33	size 259	Trichoderma_virens
Unigene6345	435	21	431	scaffold_3_Trichoderma_virens	2573579	144721	144311	0.79	--	0	411	149	6e-35	size 435	Trichoderma_virens
Unigene23115	268	35	268	scaffold_10_Trichoderma_virens	1529422	673360	673127	0.9	--	0	234	289	1e-77	size 268	Trichoderma_virens
Unigene13974	1993	1521	1960	scaffold_9_Trichoderma_virens	1740819	1478807	1479246	0.86	--	0	440	389	1e-106	size 1993	Trichoderma_virens
Unigene12447	1082	1	810	scaffold_3_Trichoderma_reeseiV2	1910749	119742	118933	0.9	--	0	810	963	0	size 1082	Trichoderma_reeseiV2
Unigene18625	372	1	370	scaffold_23_Trichoderma_virens	464700	414361	413992	0.85	--	0	370	313	1e-84	size 372	Trichoderma_virens
Unigene17038	1103	170	1102	gi|340519364|gb|EGR49603.1|	863	1	249	0.7	0.75	0	311	419	1e-116	--	glycoside hydrolase family 81 [Trichoderma reesei QM6a]
Unigene9245	380	287	332	scaffold_16_Trichoderma_virens	873038	554582	554537	0.93	--	0	46	67.9	1e-10	size 380	Trichoderma_virens
Unigene11533	699	24	608	scaffold_35_Trichoderma_virens	217988	184795	184215	0.86	--	0.01	586	533	1e-150	size 699	Trichoderma_virens
Unigene11424	1196	216	855	scaffold_15_Trichoderma_virens	964667	306803	306164	0.89	--	0	640	714	0	size 1196	Trichoderma_virens
Unigene10428	2062	3	1445	gi|322693809|gb|EFY85657.1|	528	22	528	0.56	0.71	0.06	517	582	1e-164	--	RING finger domain-containing protein [Metarhizium acridum CQMa 102]
Unigene9139	913	4	913	scaffold_1_Trichoderma_atroviride	5619074	4958786	4957877	0.94	--	0	910	1407	0	size 913	Trichoderma_atroviride
Unigene23078	203	7	203	scaffold_5_Trichoderma_virens	1891249	289331	289527	0.88	--	0	197	216	1e-55	size 203	Trichoderma_virens
Unigene15051	5643	1411	2176	scaffold_9_Trichoderma_virens	1740819	1147336	1146574	0.87	--	0	766	745	0	size 5643	Trichoderma_virens
Unigene9917	874	181	671	scaffold_9_Trichoderma_virens	1740819	539122	538632	0.87	--	0	491	474	1e-132	size 874	Trichoderma_virens
Unigene23166	283	19	107	scaffold_8_Trichoderma_virens	1821084	1646841	1646929	0.88	--	0	89	97.6	1e-19	size 283	Trichoderma_virens
Unigene22935	207	61	206	scaffold_1_Trichoderma_virens	3445002	1388163	1388308	0.93	--	0	146	210	8e-54	size 207	Trichoderma_virens
Unigene17066	401	319	365	scaffold_16_Trichoderma_atroviride	911603	583201	583247	0.97	--	0	47	85.7	6e-16	size 401	Trichoderma_atroviride
Unigene14200	1663	1	1662	gi|115388247|ref|XP_001211629.1|	1050	34	604	0.7	0.83	0.02	571	825	0	--	ubiquitin-activating enzyme E1 1 [Aspergillus terreus NIH2624] >gi|114195713|gb|EAU37413.1| ubiquitin-activating enzyme E1 1 [Aspergillus terreus NIH2624]
Unigene1898	525	524	369	gi|340522912|gb|EGR53145.1|	671	607	658	0.76	0.92	0	52	90.9	1e-17	--	N-terminal fungal transcription regulatory domain-containing protein [Trichoderma reesei QM6a]
Unigene8690	213	2	210	scaffold_35_Trichoderma_reeseiV2	152537	127818	128026	0.86	--	0	209	192	2e-48	size 213	Trichoderma_reeseiV2
Unigene1518	227	83	136	scaffold_6_Trichoderma_virens	1882819	1095753	1095699	0.9	--	0.01	55	61.9	5e-09	size 227	Trichoderma_virens
Unigene12125	2579	1068	1348	scaffold_7_Trichoderma_virens	1857220	1786650	1786376	0.83	--	0.06	288	161	9e-38	size 2579	Trichoderma_virens
Unigene13253	1355	1234	2	gi|242760147|ref|XP_002339929.1|	1652	952	1361	0.31	0.45	0.04	429	136	1e-30	--	Pfs, NACHT and Ankyrin domain protein [Talaromyces stipitatus ATCC 10500] >gi|218723125|gb|EED22542.1| Pfs, NACHT and Ankyrin domain protein [Talaromyces stipitatus ATCC 10500]
Unigene7065	481	84	428	gi|169781588|ref|XP_001825257.1|	301	3	117	0.6	0.77	0	115	151	5e-36	--	phosphoesterase [Aspergillus oryzae RIB40]
Unigene1870	1568	1	110	scaffold_10_Trichoderma_atroviride	1560307	531657	531764	0.95	--	0.01	110	172	1e-41	size 1568	Trichoderma_atroviride
Unigene4874	497	329	401	scaffold_14_Trichoderma_virens	1207874	561176	561106	0.97	--	0.02	73	113	4e-24	size 497	Trichoderma_virens
Unigene12904	789	115	739	scaffold_1_Trichoderma_virens	3445002	1927692	1927068	0.91	--	0	625	835	0	size 789	Trichoderma_virens
Unigene4686	784	782	9	gi|322701803|gb|EFY93551.1|	1389	797	1053	0.73	0.85	0	258	386	1e-106	--	ankyrin repeat protein [Metarhizium acridum CQMa 102]
Unigene18249	633	78	473	gi|399167965|emb|CCE31118.1|	132	1	132	0.68	0.83	0	132	209	4e-53	--	uncharacterized protein CPUR_04969 [Claviceps purpurea 20.1]
Unigene12596	1189	71	461	scaffold_9_Trichoderma_virens	1740819	366959	367349	0.85	--	0	391	339	8e-92	size 1189	Trichoderma_virens
Unigene18280	443	9	443	scaffold_3_Trichoderma_virens	2573579	338700	338269	0.87	--	0	435	430	1e-119	size 443	Trichoderma_virens
Unigene12036	1492	246	408	scaffold_18_Trichoderma_virens	790574	112349	112511	0.87	--	0.02	165	147	8e-34	size 1492	Trichoderma_virens
Unigene2697	1152	33	832	scaffold_7_Trichoderma_atroviride	1898859	359582	358780	0.84	--	0	803	628	1e-179	size 1152	Trichoderma_atroviride
Unigene22117	265	261	1	gi|358398557|gb|EHK47908.1|	287	113	202	0.62	0.66	0.03	90	110	7e-24	--	hypothetical protein TRIATDRAFT_281647 [Trichoderma atroviride IMI 206040]
Unigene19201	202	2	199	scaffold_7_Trichoderma_atroviride	1898859	1102328	1102131	0.92	--	0	198	281	3e-75	size 202	Trichoderma_atroviride
Unigene16568	503	127	467	scaffold_3_Trichoderma_virens	2573579	737605	737268	0.88	--	0	341	355	6e-97	size 503	Trichoderma_virens
Unigene19896	247	121	2	gi|399167599|emb|CCE31614.1|	303	28	67	0.57	0.85	0	40	62	4e-09	--	uncharacterized protein CPUR_05467 [Claviceps purpurea 20.1]
Unigene15525	9690	1214	2693	scaffold_12_Trichoderma_reeseiV2	1022062	50892	52371	0.85	--	0	1480	1189	0	size 9690	Trichoderma_reeseiV2
Unigene9694	1177	655	1144	scaffold_1_Trichoderma_atroviride	5619074	2870106	2870601	0.88	--	0.02	500	505	1e-142	size 1177	Trichoderma_atroviride
Unigene6140	902	1	538	scaffold_4_Trichoderma_virens	2401340	1728241	1728801	0.83	--	0.04	561	398	1e-110	size 902	Trichoderma_virens
Unigene23208	299	112	257	scaffold_1_Trichoderma_atroviride	5619074	3100516	3100661	0.89	--	0	146	170	1e-41	size 299	Trichoderma_atroviride
Unigene17307	576	382	576	scaffold_10_Trichoderma_atroviride	1560307	1006920	1006726	0.9	--	0	195	236	4e-61	size 576	Trichoderma_atroviride
Unigene15804	1015	1	440	scaffold_1_Trichoderma_atroviride	5619074	5066456	5066898	0.87	--	0	443	422	1e-117	size 1015	Trichoderma_atroviride
Unigene17215	634	1	231	scaffold_12_Trichoderma_virens	1276923	1120792	1120563	0.87	--	0	231	220	3e-56	size 634	Trichoderma_virens
Unigene1632	304	133	275	scaffold_2_Trichoderma_virens	2698325	1323017	1323159	0.86	--	0	143	133	2e-30	size 304	Trichoderma_virens
Unigene12913	3036	837	1385	scaffold_2_Trichoderma_virens	2698325	308794	309330	0.86	--	0.02	549	511	1e-143	size 3036	Trichoderma_virens
Unigene3242	304	57	298	scaffold_13_Trichoderma_atroviride	1159790	1066854	1066613	0.89	--	0	242	274	1e-72	size 304	Trichoderma_atroviride
Unigene2313	470	179	3	gi|310794725|gb|EFQ30186.1|	209	6	65	0.51	0.78	0.01	60	67	1e-10	--	NADPH-dependent FMN reductase [Glomerella graminicola M1.001]
Unigene8407	702	31	352	scaffold_2_Trichoderma_virens	2698325	926281	926602	0.87	--	0	322	313	3e-84	size 702	Trichoderma_virens
Unigene3531	864	565	623	scaffold_3_Trichoderma_atroviride	3040920	2854400	2854458	0.91	--	0	59	77.8	3e-13	size 864	Trichoderma_atroviride
Unigene21286	255	255	1	gi|358395577|gb|EHK44964.1|	330	156	240	0.84	0.91	0	85	157	7e-38	--	sterol desaturase family protein [Trichoderma atroviride IMI 206040]
Unigene14052	858	598	858	scaffold_3_Trichoderma_virens	2573579	2288012	2287752	0.96	--	0	261	446	1e-124	size 858	Trichoderma_virens
Unigene5726	1075	571	317	gi|346319371|gb|EGX88973.1|	181	1	84	0.47	0.63	0	85	84.7	4e-15	--	Extracellular membrane protein, 8-cysteine region, CFEM [Cordyceps militaris CM01]
Unigene18772	226	89	218	scaffold_6_Trichoderma_virens	1882819	1756734	1756863	0.84	--	0	130	99.6	2e-20	size 226	Trichoderma_virens
Unigene10612	1162	1073	90	gi|322710844|gb|EFZ02418.1|	535	15	358	0.35	0.55	0.06	350	182	1e-44	--	Smr domain protein [Metarhizium anisopliae ARSEF 23]
Unigene17667	579	253	299	scaffold_6_Trichoderma_atroviride	2002610	1389623	1389577	0.91	--	0	47	61.9	1e-08	size 579	Trichoderma_atroviride
Unigene18081	223	55	96	scaffold_1_Trichoderma_virens	3445002	1263784	1263825	0.95	--	0.04	43	54	1e-06	size 223	Trichoderma_virens
Unigene13395	1631	6	93	scaffold_3_Trichoderma_virens	2573579	319081	319168	0.9	--	0	88	111	5e-23	size 1631	Trichoderma_virens
Unigene15413	1654	337	1362	gi|340522323|gb|EGR52556.1|	340	1	340	0.94	0.96	0	342	659	0	--	fatty acid elongase [Trichoderma reesei QM6a]
Unigene3538	208	5	120	scaffold_1_Trichoderma_atroviride	5619074	4423812	4423927	0.84	--	0	116	87.7	8e-17	size 208	Trichoderma_atroviride
Unigene1667	415	394	47	gi|322701379|gb|EFY93129.1|	682	395	507	0.35	0.48	0.02	119	57	1e-07	--	WASP-like pretein las17p [Metarhizium acridum CQMa 102]
Unigene21025	305	180	1	gi|340519437|gb|EGR49676.1|	583	1	60	0.75	0.88	0	60	99.4	2e-20	--	predicted protein [Trichoderma reesei QM6a]
Unigene21212	292	1	286	scaffold_3_Trichoderma_reeseiV2	1910749	186894	186609	0.86	--	0	286	258	6e-68	size 292	Trichoderma_reeseiV2
Unigene6119	616	136	264	scaffold_9_Trichoderma_virens	1740819	873671	873544	0.93	--	0	129	184	1e-45	size 616	Trichoderma_virens
Unigene1363	320	3	320	scaffold_7_Trichoderma_virens	1857220	1332983	1333300	0.86	--	0	318	297	7e-80	size 320	Trichoderma_virens
Unigene11459	1808	9	1807	scaffold_13_Trichoderma_virens	1256836	675049	676862	0.82	--	0.01	1824	1098	0	size 1808	Trichoderma_virens
Unigene11463	1415	1414	8	gi|322692424|gb|EFY84336.1|	1193	479	961	0.45	0.56	0.06	502	376	1e-103	--	SH3 domain protein [Metarhizium acridum CQMa 102]
Unigene20227	282	13	282	scaffold_3_Trichoderma_atroviride	3040920	115149	114886	0.87	--	0.02	271	236	2e-61	size 282	Trichoderma_atroviride
Unigene20520	296	90	125	scaffold_22_Trichoderma_reeseiV2	541456	154182	154147	0.94	--	0	36	56	4e-07	size 296	Trichoderma_reeseiV2
Unigene16530	248	138	180	scaffold_6_Trichoderma_virens	1882819	62776	62818	0.93	--	0	43	61.9	6e-09	size 248	Trichoderma_virens
Unigene5711	695	402	515	scaffold_10_Trichoderma_virens	1529422	891090	891203	0.91	--	0	114	147	4e-34	size 695	Trichoderma_virens
Unigene19128	280	81	167	scaffold_22_Trichoderma_reeseiV2	541456	14708	14794	0.86	--	0	87	77.8	1e-13	size 280	Trichoderma_reeseiV2
Unigene2218	393	1	255	gi|358379734|gb|EHK17413.1|	618	530	618	0.62	0.7	0.1	95	113	1e-24	--	hypothetical protein TRIVIDRAFT_43480 [Trichoderma virens Gv29-8]
Unigene20049	308	245	308	scaffold_16_Trichoderma_atroviride	911603	901309	901246	0.9	--	0	64	79.8	3e-14	size 308	Trichoderma_atroviride
Unigene7737	458	150	458	gi|340521886|gb|EGR52120.1|	1521	1166	1268	0.93	0.97	0	103	197	6e-50	--	guanine nucleotide exchange factor for ADP ribosylation factors [Trichoderma reesei QM6a]
Unigene21037	355	3	353	gi|358388547|gb|EHK26140.1|	760	79	195	0.78	0.86	0	117	190	9e-48	--	hypothetical protein TRIVIDRAFT_197561 [Trichoderma virens Gv29-8]
Unigene1349	271	34	111	scaffold_1_Trichoderma_virens	3445002	1269557	1269634	0.88	--	0.02	79	69.9	3e-11	size 271	Trichoderma_virens
Unigene9386	1077	160	1046	scaffold_6_Trichoderma_atroviride	2002610	287656	288545	0.83	--	0	890	611	1e-173	size 1077	Trichoderma_atroviride
Unigene22442	213	184	213	scaffold_1_Trichoderma_virens	3445002	2572823	2572852	1	--	0	30	60	2e-08	size 213	Trichoderma_virens
Unigene21048	211	210	1	gi|380477765|emb|CCF43972.1|	486	65	131	0.44	0.65	0	70	60.8	8e-09	--	fungal specific transcription factor [Colletotrichum higginsianum]
Unigene14205	1279	856	1279	scaffold_7_Trichoderma_virens	1857220	556873	557296	0.91	--	0	424	555	1e-157	size 1279	Trichoderma_virens
Unigene7196	606	251	357	scaffold_3_Trichoderma_virens	2573579	399316	399415	0.87	--	0.06	107	103	4e-21	size 606	Trichoderma_virens
Unigene19029	632	325	632	scaffold_5_Trichoderma_virens	1891249	945284	945591	0.85	--	0	308	262	8e-69	size 632	Trichoderma_virens
Unigene20565	295	276	10	gi|358379326|gb|EHK17006.1|	1086	1	89	0.8	0.84	0	89	166	2e-40	--	hypothetical protein TRIVIDRAFT_226841 [Trichoderma virens Gv29-8]
Unigene15748	483	2	297	scaffold_28_Trichoderma_virens	307629	167368	167663	0.85	--	0	296	254	1e-66	size 483	Trichoderma_virens
Unigene17763	387	354	387	scaffold_2_Trichoderma_reeseiV2	2007204	1135135	1135168	0.97	--	0	34	60	4e-08	size 387	Trichoderma_reeseiV2
Unigene13493	2940	1818	2475	scaffold_11_Trichoderma_atroviride	1543509	368604	369261	0.87	--	0	658	638	0	size 2940	Trichoderma_atroviride
Unigene13704	725	1	720	gi|310799449|gb|EFQ34342.1|	485	206	445	0.71	0.85	0	240	364	1e-100	--	major facilitator superfamily transporter [Glomerella graminicola M1.001]
Unigene5759	374	150	1	gi|310793088|gb|EFQ28549.1|	366	25	74	0.86	0.9	0	50	85.9	2e-16	--	3-isopropylmalate dehydrogenase [Glomerella graminicola M1.001]
Unigene18438	525	46	293	scaffold_4_Trichoderma_atroviride	2789330	631857	632104	0.88	--	0	248	270	3e-71	size 525	Trichoderma_atroviride
Unigene13611	2627	2429	777	gi|115388015|ref|XP_001211513.1|	552	1	552	0.83	0.89	0	555	914	0	--	importin alpha subunit [Aspergillus terreus NIH2624] >gi|114195597|gb|EAU37297.1| importin alpha subunit [Aspergillus terreus NIH2624]
Unigene3483	311	2	169	gi|322703426|gb|EFY95035.1|	353	298	353	0.75	0.89	0	56	90.5	1e-17	--	mitochondrial carrier protein [Metarhizium anisopliae ARSEF 23]
Unigene7167	490	10	281	scaffold_18_Trichoderma_virens	790574	77835	78106	0.88	--	0	272	301	7e-81	size 490	Trichoderma_virens
Unigene3970	381	26	378	scaffold_1_Trichoderma_atroviride	5619074	2872110	2872462	0.85	--	0	353	295	3e-79	size 381	Trichoderma_atroviride
Unigene14011	329	1	328	scaffold_9_Trichoderma_virens	1740819	702371	702041	0.84	--	0.03	335	186	2e-46	size 329	Trichoderma_virens
Unigene18253	259	151	259	scaffold_21_Trichoderma_atroviride	205463	61677	61569	0.86	--	0	109	97.6	1e-19	size 259	Trichoderma_atroviride
Unigene5539	216	6	216	scaffold_20_Trichoderma_virens	635910	333771	333561	0.86	--	0	211	196	1e-49	size 216	Trichoderma_virens
Unigene307	1914	1621	293	gi|242814978|ref|XP_002486479.1|	446	3	445	0.76	0.87	0	443	708	0	--	high affinity methionine permease [Talaromyces stipitatus ATCC 10500] >gi|218714818|gb|EED14241.1| high affinity methionine permease [Talaromyces stipitatus ATCC 10500]
Unigene23276	215	26	181	scaffold_1_Trichoderma_virens	3445002	1749124	1748969	0.92	--	0.01	157	208	3e-53	size 215	Trichoderma_virens
Unigene15252	697	20	102	scaffold_13_Trichoderma_virens	1256836	809209	809293	0.85	--	0.02	85	58	3e-07	size 697	Trichoderma_virens
Unigene518	343	8	339	scaffold_4_Trichoderma_virens	2401340	2127726	2128057	0.86	--	0	332	293	1e-78	size 343	Trichoderma_virens
Unigene18962	686	264	465	scaffold_7_Trichoderma_atroviride	1898859	785182	785383	0.83	--	0	202	139	9e-32	size 686	Trichoderma_atroviride
Unigene17447	1013	649	908	scaffold_4_Trichoderma_virens	2401340	1005380	1005111	0.82	--	0.03	270	113	7e-24	size 1013	Trichoderma_virens
Unigene723	329	1	328	scaffold_29_Trichoderma_virens	270483	133814	134141	0.79	--	0	328	119	4e-26	size 329	Trichoderma_virens
Unigene16179	958	197	298	scaffold_3_Trichoderma_atroviride	3040920	1201113	1201211	0.89	--	0.02	102	111	3e-23	size 958	Trichoderma_atroviride
Unigene9523	1142	22	526	scaffold_13_Trichoderma_virens	1256836	267000	267504	0.86	--	0	505	478	1e-133	size 1142	Trichoderma_virens
Unigene8505	1108	1	498	scaffold_1_Trichoderma_virens	3445002	3037038	3037535	0.9	--	0	498	607	1e-172	size 1108	Trichoderma_virens
Unigene22851	242	3	85	scaffold_2_Trichoderma_virens	2698325	2295802	2295886	0.89	--	0.06	87	73.8	1e-12	size 242	Trichoderma_virens
Unigene6920	1173	1	741	scaffold_9_Trichoderma_virens	1740819	324117	323377	0.87	--	0	741	724	0	size 1173	Trichoderma_virens
Unigene20287	274	28	256	scaffold_14_Trichoderma_virens	1207874	662726	662498	0.82	--	0	229	137	1e-31	size 274	Trichoderma_virens
Unigene18424	401	11	399	scaffold_2_Trichoderma_virens	2698325	1140244	1140632	0.87	--	0	389	398	1e-110	size 401	Trichoderma_virens
Unigene481	1088	648	797	scaffold_3_Trichoderma_virens	2573579	2289066	2288912	0.86	--	0.06	158	121	3e-26	size 1088	Trichoderma_virens
Unigene10190	684	215	284	scaffold_10_Trichoderma_virens	1529422	694523	694454	0.92	--	0	70	99.6	7e-20	size 684	Trichoderma_virens
Unigene17944	452	1	374	scaffold_15_Trichoderma_reeseiV2	837556	828794	828421	0.83	--	0	374	266	4e-70	size 452	Trichoderma_reeseiV2
Unigene19115	337	68	247	gi|110629307|gb|ABE60719.1|	534	473	532	0.83	0.95	0	60	110	1e-23	--	cytochrome P450 [Hypocrea virens]
Unigene10993	351	1	348	scaffold_19_Trichoderma_virens	684366	618250	618597	0.88	--	0	348	365	1e-100	size 351	Trichoderma_virens
Unigene5959	725	10	725	scaffold_31_Trichoderma_virens	243748	146616	145901	0.91	--	0	716	952	0	size 725	Trichoderma_virens
Unigene4286	254	11	220	scaffold_16_Trichoderma_atroviride	911603	528903	529110	0.91	--	0	210	276	2e-73	size 254	Trichoderma_atroviride
Unigene22377	336	2	336	scaffold_8_Trichoderma_atroviride	1671024	1389112	1389446	0.87	--	0	335	323	1e-87	size 336	Trichoderma_atroviride
Unigene22700	493	194	493	gi|358397800|gb|EHK47168.1|	216	1	100	0.84	0.94	0	100	179	2e-44	--	hypothetical protein TRIATDRAFT_46344 [Trichoderma atroviride IMI 206040]
Unigene20476	274	2	253	gi|346322661|gb|EGX92259.1|	470	46	106	0.52	0.6	0	84	79.3	2e-14	--	amidase family protein [Cordyceps militaris CM01]
Unigene15192	3386	1	727	scaffold_21_Trichoderma_virens	601124	192430	191707	0.82	--	0.01	730	414	1e-114	size 3386	Trichoderma_virens
Unigene13016	2804	1218	2112	scaffold_8_Trichoderma_reeseiV2	1408331	280181	279293	0.84	--	0	895	688	0	size 2804	Trichoderma_reeseiV2
Unigene4294	556	100	287	scaffold_2_Trichoderma_atroviride	4122011	3102331	3102144	0.84	--	0	188	143	4e-33	size 556	Trichoderma_atroviride
Unigene8408	428	39	296	scaffold_1_Trichoderma_reeseiV2	3756989	1625673	1625416	0.84	--	0	258	202	4e-51	size 428	Trichoderma_reeseiV2
Unigene21830	313	5	313	scaffold_5_Trichoderma_reeseiV2	1729360	1717302	1717610	0.82	--	0	309	184	7e-46	size 313	Trichoderma_reeseiV2
Unigene14533	3303	1	1536	gi|310796689|gb|EFQ32150.1|	1312	819	1311	0.65	0.79	0	515	666	0	--	WD repeat domain-containing protein [Glomerella graminicola M1.001]
Unigene12776	3795	1080	1958	scaffold_3_Trichoderma_virens	2573579	1587999	1588877	0.82	--	0	880	539	1e-151	size 3795	Trichoderma_virens
Unigene20797	208	64	132	scaffold_2_Trichoderma_virens	2698325	2237077	2237149	0.87	--	0.05	73	52	4e-06	size 208	Trichoderma_virens
Unigene9285	301	8	286	scaffold_10_Trichoderma_atroviride	1560307	792968	793246	0.88	--	0	279	307	7e-83	size 301	Trichoderma_atroviride
Unigene2108	262	199	262	scaffold_1_Trichoderma_virens	3445002	2519682	2519621	0.92	--	0.03	64	71.9	6e-12	size 262	Trichoderma_virens
Unigene9654	1539	198	999	scaffold_6_Trichoderma_atroviride	2002610	1458613	1457787	0.86	--	0.03	828	722	0	size 1539	Trichoderma_atroviride
Unigene9089	1148	758	852	scaffold_23_Trichoderma_virens	464700	138201	138107	0.93	--	0	95	141	4e-32	size 1148	Trichoderma_virens
Unigene10795	755	189	380	scaffold_7_Trichoderma_virens	1857220	703483	703660	0.82	--	0.07	192	127	4e-28	size 755	Trichoderma_virens
Unigene21192	237	26	105	scaffold_20_Trichoderma_atroviride	295679	279561	279482	0.92	--	0	80	111	6e-24	size 237	Trichoderma_atroviride
Unigene1437	561	561	25	gi|396496556|ref|XP_003844772.1|	490	118	294	0.38	0.61	0	179	147	2e-34	--	similar to TAP domain protein [Leptosphaeria maculans JN3] >gi|312221353|emb|CBY01293.1| similar to TAP domain protein [Leptosphaeria maculans JN3]
Unigene20394	357	70	338	scaffold_5_Trichoderma_virens	1891249	851774	851506	0.82	--	0	269	161	1e-38	size 357	Trichoderma_virens
Unigene14520	2348	1280	201	gi|358392841|gb|EHK42245.1|	689	329	688	0.88	0.93	0	360	679	0	--	glycosyltransferase family 4 protein [Trichoderma atroviride IMI 206040]
Unigene18399	722	86	722	scaffold_5_Trichoderma_atroviride	2123111	878125	877489	0.85	--	0	637	533	1e-150	size 722	Trichoderma_atroviride
Unigene20627	274	33	185	scaffold_3_Trichoderma_atroviride	3040920	1725295	1725143	0.85	--	0	153	129	3e-29	size 274	Trichoderma_atroviride
Unigene5056	536	1	536	scaffold_17_Trichoderma_reeseiV2	797352	98117	98652	0.88	--	0	536	571	1e-162	size 536	Trichoderma_reeseiV2
Unigene16244	766	45	183	scaffold_4_Trichoderma_virens	2401340	1947871	1948013	0.85	--	0.04	144	111	2e-23	size 766	Trichoderma_virens
Unigene5197	229	109	225	scaffold_8_Trichoderma_virens	1821084	1482756	1482872	0.91	--	0	117	153	2e-36	size 229	Trichoderma_virens
Unigene12114	2234	1568	1832	scaffold_6_Trichoderma_virens	1882819	1804290	1804554	0.89	--	0	265	311	3e-83	size 2234	Trichoderma_virens
Unigene18623	549	2	549	scaffold_7_Trichoderma_virens	1857220	1417026	1416479	0.89	--	0	548	611	1e-174	size 549	Trichoderma_virens
Unigene7986	825	475	620	scaffold_1_Trichoderma_virens	3445002	1354799	1354652	0.88	--	0.05	151	123	6e-27	size 825	Trichoderma_virens
Unigene16190	421	265	421	scaffold_7_Trichoderma_virens	1857220	174403	174246	0.89	--	0.01	159	174	1e-42	size 421	Trichoderma_virens
Unigene11322	2854	323	1706	scaffold_6_Trichoderma_virens	1882819	671933	670573	0.84	--	0.03	1396	1017	0	size 2854	Trichoderma_virens
Unigene10595	937	61	391	scaffold_16_Trichoderma_virens	873038	425870	426211	0.88	--	0.03	342	363	4e-99	size 937	Trichoderma_virens
Unigene14390	4191	1668	2850	scaffold_10_Trichoderma_virens	1529422	1182563	1181387	0.85	--	0.03	1203	944	0	size 4191	Trichoderma_virens
Unigene19638	253	25	245	scaffold_18_Trichoderma_atroviride	555606	166153	166373	0.81	--	0	221	113	2e-24	size 253	Trichoderma_atroviride
Unigene22604	256	195	246	scaffold_15_Trichoderma_virens	964667	953104	953155	0.94	--	0	52	79.8	2e-14	size 256	Trichoderma_virens
Unigene13659	1787	1165	1574	scaffold_39_Trichoderma_reeseiV2	105148	89011	89414	0.83	--	0.01	410	283	6e-75	size 1787	Trichoderma_reeseiV2
Unigene3989	723	721	341	gi|358388514|gb|EHK26107.1|	499	368	495	0.66	0.8	0.02	130	189	7e-47	--	hypothetical protein TRIVIDRAFT_218279 [Trichoderma virens Gv29-8]
Unigene12925	397	302	344	scaffold_2_Trichoderma_virens	2698325	103072	103113	0.95	--	0.02	43	61.9	9e-09	size 397	Trichoderma_virens
Unigene15503	1404	17	374	scaffold_10_Trichoderma_virens	1529422	452878	452521	0.93	--	0.01	361	496	1e-139	size 1404	Trichoderma_virens
Unigene16785	891	482	733	scaffold_13_Trichoderma_virens	1256836	636473	636222	0.88	--	0	252	278	2e-73	size 891	Trichoderma_virens
Unigene4208	751	5	712	scaffold_11_Trichoderma_virens	1316646	1145438	1146145	0.89	--	0	708	833	0	size 751	Trichoderma_virens
Unigene19735	476	1	476	scaffold_1_Trichoderma_atroviride	5619074	2403283	2402808	0.87	--	0	476	460	1e-128	size 476	Trichoderma_atroviride
Unigene18611	265	173	265	scaffold_17_Trichoderma_virens	880303	523008	523100	0.86	--	0	93	81.8	6e-15	size 265	Trichoderma_virens
Unigene14197	411	150	291	scaffold_13_Trichoderma_virens	1256836	667705	667846	0.92	--	0	142	202	4e-51	size 411	Trichoderma_virens
Unigene11433	3563	1682	2905	scaffold_4_Trichoderma_atroviride	2789330	708080	709301	0.81	--	0.02	1236	630	1e-179	size 3563	Trichoderma_atroviride
Unigene13526	2331	1009	1911	scaffold_1_Trichoderma_atroviride	5619074	5276157	5275258	0.85	--	0	903	724	0	size 2331	Trichoderma_atroviride
Unigene21160	212	212	63	gi|358396501|gb|EHK45882.1|	237	164	213	0.54	0.72	0	50	61.6	5e-09	--	lysophospholipase [Trichoderma atroviride IMI 206040]
Unigene1292	212	97	189	scaffold_18_Trichoderma_virens	790574	144369	144277	0.91	--	0	93	121	6e-27	size 212	Trichoderma_virens
Unigene20912	263	120	157	scaffold_7_Trichoderma_virens	1857220	1494877	1494914	0.92	--	0	38	52	6e-06	size 263	Trichoderma_virens
Unigene16425	442	79	295	scaffold_3_Trichoderma_virens	2573579	1295007	1294791	0.92	--	0	217	295	4e-79	size 442	Trichoderma_virens
Unigene1638	374	1	316	scaffold_4_Trichoderma_virens	2401340	1503903	1503588	0.83	--	0	316	222	4e-57	size 374	Trichoderma_virens
Unigene10668	505	128	193	scaffold_1_Trichoderma_virens	3445002	2611014	2611077	0.87	--	0.03	66	61.9	1e-08	size 505	Trichoderma_virens
Unigene7419	204	3	200	gi|346323558|gb|EGX93156.1|	1532	474	539	0.81	0.9	0	66	114	5e-25	--	ankyrin repeat protein [Cordyceps militaris CM01]
Unigene388	365	31	359	scaffold_5_Trichoderma_virens	1891249	361885	361557	0.86	--	0	329	295	3e-79	size 365	Trichoderma_virens
Unigene18945	512	287	512	scaffold_14_Trichoderma_virens	1207874	920337	920562	0.86	--	0	226	202	5e-51	size 512	Trichoderma_virens
Unigene6320	1023	113	597	scaffold_2_Trichoderma_virens	2698325	459396	459880	0.89	--	0	485	573	1e-162	size 1023	Trichoderma_virens
Unigene8902	269	1	117	gi|389633057|ref|XP_003714181.1|	486	434	477	0.77	0.81	0.11	44	69.7	2e-11	--	nuclear localization sequence binding protein [Magnaporthe oryzae 70-15] >gi|351646514|gb|EHA54374.1| nuclear localization sequence binding protein [Magnaporthe oryzae 70-15]
Unigene3295	442	1	442	scaffold_8_Trichoderma_virens	1821084	1501693	1501249	0.87	--	0	445	450	1e-125	size 442	Trichoderma_virens
Unigene1817	727	602	714	scaffold_13_Trichoderma_virens	1256836	878077	878190	0.86	--	0.02	115	95.6	1e-18	size 727	Trichoderma_virens
Unigene21836	301	165	272	scaffold_4_Trichoderma_virens	2401340	1741496	1741389	0.87	--	0	108	103	2e-21	size 301	Trichoderma_virens
Unigene11164	1875	1023	1765	scaffold_31_Trichoderma_virens	243748	94792	95534	0.86	--	0	743	704	0	size 1875	Trichoderma_virens
Unigene19114	293	22	290	scaffold_6_Trichoderma_atroviride	2002610	1531866	1531598	0.86	--	0	269	256	2e-67	size 293	Trichoderma_atroviride
Unigene22284	288	2	260	scaffold_9_Trichoderma_virens	1740819	408282	408024	0.86	--	0	259	244	8e-64	size 288	Trichoderma_virens
Unigene19018	234	7	86	scaffold_2_Trichoderma_virens	2698325	609525	609604	0.86	--	0	80	71.9	5e-12	size 234	Trichoderma_virens
Unigene431	226	3	203	gi|21902205|gb|AAM78457.1|	20925	17174	17241	0.75	0.83	0.01	68	99	3e-20	--	nonribosomal peptide synthetase [Hypocrea virens]
Unigene6469	481	8	481	gi|340517978|gb|EGR48220.1|	572	368	523	0.39	0.56	0	158	110	9e-24	--	cell wall protein [Trichoderma reesei QM6a]
Unigene1911	966	25	166	scaffold_22_Trichoderma_virens	526187	92018	91877	0.84	--	0	142	107	4e-22	size 966	Trichoderma_virens
Unigene8523	694	120	285	scaffold_6_Trichoderma_atroviride	2002610	1479045	1478880	0.95	--	0	166	266	6e-70	size 694	Trichoderma_atroviride
Unigene7354	231	81	230	gi|358380539|gb|EHK18217.1|	444	159	208	0.8	0.94	0	50	99.4	2e-20	--	glycoside hydrolase family 27 protein [Trichoderma virens Gv29-8]
Unigene7935	406	207	404	gi|317151632|ref|XP_001824793.2|	1048	129	194	0.5	0.59	0	66	62.4	3e-18	--	ATP binding protein [Aspergillus oryzae RIB40]
Unigene19879	276	144	212	scaffold_1_Trichoderma_atroviride	5619074	108802	108870	0.91	--	0	69	89.7	3e-17	size 276	Trichoderma_atroviride
Unigene22549	333	3	263	scaffold_12_Trichoderma_virens	1276923	582130	581870	0.87	--	0	261	256	3e-67	size 333	Trichoderma_virens
Unigene15523	1366	44	1135	gi|399163759|emb|CCE35280.1|	1017	272	618	0.27	0.45	0.03	377	119	2e-25	--	related to DNA mismatch repair protein PMS2 [Claviceps purpurea 20.1]
Unigene4879	279	1	279	scaffold_12_Trichoderma_virens	1276923	1240280	1240555	0.85	--	0.01	279	224	7e-58	size 279	Trichoderma_virens
Unigene9251	1017	471	824	scaffold_5_Trichoderma_virens	1891249	1302270	1301923	0.86	--	0.01	354	315	1e-84	size 1017	Trichoderma_virens
Unigene476	1165	2	577	gi|358372438|dbj|GAA89041.1|	589	385	576	0.61	0.76	0	192	252	1e-65	--	DUF521 domain protein [Aspergillus kawachii IFO 4308]
Unigene2903	720	150	448	scaffold_21_Trichoderma_virens	601124	276847	277145	0.88	--	0	299	331	1e-89	size 720	Trichoderma_virens
Unigene13012	2960	1362	2284	scaffold_6_Trichoderma_virens	1882819	1611136	1612055	0.86	--	0	923	803	0	size 2960	Trichoderma_virens
Unigene14305	641	639	1	gi|340522448|gb|EGR52681.1|	599	299	511	0.89	0.96	0	213	406	1e-112	--	histidine acid phosphatase-like protein [Trichoderma reesei QM6a]
Unigene13389	2455	2223	724	gi|322700884|gb|EFY92636.1|	505	25	505	0.74	0.82	0	504	721	0	--	SAC3/GANP domain protein [Metarhizium acridum CQMa 102]
Unigene16922	609	24	321	scaffold_12_Trichoderma_virens	1276923	418336	418635	0.84	--	0.01	301	220	3e-56	size 609	Trichoderma_virens
Unigene857	262	1	142	scaffold_2_Trichoderma_atroviride	4122011	928358	928217	0.84	--	0	142	107	1e-22	size 262	Trichoderma_atroviride
Unigene15267	5217	3144	4488	scaffold_2_Trichoderma_virens	2698325	1502745	1501401	0.89	--	0	1345	1540	0	size 5217	Trichoderma_virens
Unigene14219	1631	3	1178	gi|114152121|sp|Q4IR87.1|PNG1_GIBZE	451	59	451	0.81	0.88	0.01	399	681	0	--	RecName: Full=Protein PNG1
Unigene8180	1648	1054	1648	scaffold_13_Trichoderma_virens	1256836	838642	838048	0.85	--	0	595	482	1e-134	size 1648	Trichoderma_virens
Unigene8256	489	4	306	gi|347840726|emb|CCD55298.1|	623	523	623	0.61	0.8	0	101	143	2e-33	--	similar to MFS multidrug transporter [Botryotinia fuckeliana]
Unigene13627	271	18	240	scaffold_14_Trichoderma_reeseiV2	861070	522833	523055	0.91	--	0	223	291	4e-78	size 271	Trichoderma_reeseiV2
Unigene19712	306	3	305	gi|340522488|gb|EGR52721.1|	426	166	263	0.82	0.91	0	101	176	1e-43	--	N-terminal fungal transcription regulatory domain-containing protein [Trichoderma reesei QM6a]
Unigene17097	727	84	709	scaffold_2_Trichoderma_virens	2698325	605081	604456	0.86	--	0	626	591	1e-168	size 727	Trichoderma_virens
Unigene14406	915	120	256	scaffold_7_Trichoderma_virens	1857220	1100724	1100587	0.87	--	0.02	139	127	4e-28	size 915	Trichoderma_virens
Unigene12902	1789	1515	124	gi|340519605|gb|EGR49843.1|	544	81	544	0.95	0.97	0	464	905	0	--	2-methylcitrate dehydratase-like protein [Trichoderma reesei QM6a]
Unigene10449	271	2	31	scaffold_5_Trichoderma_virens	1891249	1526593	1526564	0.96	--	0	30	52	6e-06	size 271	Trichoderma_virens
Unigene6461	1035	1	1023	gi|70983095|ref|XP_747075.1|	710	105	442	0.54	0.7	0	341	383	1e-105	--	ferric-chelate reductase (Fre2) [Aspergillus fumigatus Af293]
Unigene16311	486	1	345	scaffold_50_Trichoderma_virens	35514	12276	11932	0.91	--	0	345	438	1e-122	size 486	Trichoderma_virens
Unigene1140	266	5	134	scaffold_55_Trichoderma_virens	26397	4286	4415	0.98	--	0	130	242	3e-63	size 266	Trichoderma_virens
Unigene9958	493	130	361	scaffold_3_Trichoderma_virens	2573579	2109296	2109064	0.88	--	0.05	239	226	3e-58	size 493	Trichoderma_virens
Unigene18602	342	1	332	scaffold_2_Trichoderma_virens	2698325	2638910	2639241	0.86	--	0	332	309	2e-83	size 342	Trichoderma_virens
Unigene15290	5756	3115	5556	gi|302414312|ref|XP_003004988.1|	768	11	758	0.54	0.68	0	817	815	0	--	IdgA domain-containing protein [Verticillium albo-atrum VaMs.102] >gi|261356057|gb|EEY18485.1| IdgA domain-containing protein [Verticillium albo-atrum VaMs.102]
Unigene18501	371	4	137	scaffold_4_Trichoderma_reeseiV2	1832615	1814310	1814177	0.92	--	0	134	186	2e-46	size 371	Trichoderma_reeseiV2
Unigene13520	1816	645	1299	scaffold_2_Trichoderma_virens	2698325	2409754	2409100	0.87	--	0	655	664	0	size 1816	Trichoderma_virens
Unigene13308	1160	1	818	scaffold_11_Trichoderma_reeseiV2	1155933	726353	725536	0.93	--	0	818	1201	0	size 1160	Trichoderma_reeseiV2
Unigene19286	340	139	175	scaffold_2_Trichoderma_virens	2698325	1011062	1011026	0.94	--	0	37	58	1e-07	size 340	Trichoderma_virens
Unigene7712	813	713	810	scaffold_3_Trichoderma_virens	2573579	1028222	1028125	0.9	--	0	98	123	6e-27	size 813	Trichoderma_virens
Unigene2983	318	228	295	scaffold_16_Trichoderma_atroviride	911603	447560	447493	0.95	--	0	68	111	9e-24	size 318	Trichoderma_atroviride
Unigene22890	206	107	144	scaffold_1_Trichoderma_atroviride	5619074	1197280	1197243	0.92	--	0	38	52	4e-06	size 206	Trichoderma_atroviride
Unigene6856	741	397	449	scaffold_2_Trichoderma_virens	2698325	2425527	2425476	0.96	--	0.01	53	81.8	2e-14	size 741	Trichoderma_virens
Unigene7752	440	139	440	scaffold_9_Trichoderma_virens	1740819	328617	328318	0.86	--	0.02	305	246	3e-64	size 440	Trichoderma_virens
Unigene12448	986	390	877	scaffold_6_Trichoderma_virens	1882819	694955	694474	0.83	--	0.05	498	309	6e-83	size 986	Trichoderma_virens
Unigene18394	482	2	481	gi|322707241|gb|EFY98820.1|	842	550	708	0.63	0.73	0	160	234	7e-61	--	RING finger domain protein [Metarhizium anisopliae ARSEF 23]
Unigene2268	410	5	262	gi|399164355|emb|CCE34726.1|	448	356	439	0.41	0.66	0	86	73.9	1e-12	--	uncharacterized protein CPUR_08662 [Claviceps purpurea 20.1]
Unigene5739	2200	454	1758	gi|322709376|gb|EFZ00952.1|	459	53	455	0.73	0.82	0	435	667	0	--	dTDP-D-glucose 4,6-dehydratase [Metarhizium anisopliae ARSEF 23]
Unigene18585	243	5	170	scaffold_8_Trichoderma_virens	1821084	273302	273467	0.85	--	0	166	139	3e-32	size 243	Trichoderma_virens
Unigene14458	3234	1670	2344	scaffold_8_Trichoderma_atroviride	1671024	891329	892003	0.9	--	0	675	839	0	size 3234	Trichoderma_atroviride
Unigene14304	298	1	293	scaffold_2_Trichoderma_virens	2698325	1950762	1950470	0.88	--	0	293	311	4e-84	size 298	Trichoderma_virens
Unigene16041	458	304	386	scaffold_1_Trichoderma_atroviride	5619074	4192430	4192349	0.93	--	0.01	83	117	2e-25	size 458	Trichoderma_atroviride
Unigene16211	540	456	530	scaffold_3_Trichoderma_virens	2573579	1088609	1088536	0.96	--	0.01	75	117	2e-25	size 540	Trichoderma_virens
Unigene5018	237	123	207	scaffold_28_Trichoderma_virens	307629	188579	188659	0.92	--	0.04	85	109	3e-23	size 237	Trichoderma_virens
Unigene6404	1042	677	1037	scaffold_5_Trichoderma_virens	1891249	393139	392785	0.85	--	0.02	363	266	9e-70	size 1042	Trichoderma_virens
Unigene3414	326	3	181	scaffold_23_Trichoderma_virens	464700	214660	214838	0.86	--	0	179	165	7e-40	size 326	Trichoderma_virens
Unigene16887	423	4	134	scaffold_5_Trichoderma_virens	1891249	794015	793885	0.91	--	0	131	172	4e-42	size 423	Trichoderma_virens
Unigene16280	467	291	467	scaffold_1_Trichoderma_atroviride	5619074	4361363	4361187	0.88	--	0	177	192	5e-48	size 467	Trichoderma_atroviride
Unigene12163	2677	269	1609	gi|310801615|gb|EFQ36508.1|	490	9	487	0.71	0.79	0.06	479	645	0	--	major facilitator superfamily transporter [Glomerella graminicola M1.001]
Unigene16644	793	788	3	gi|310790680|gb|EFQ26213.1|	584	248	507	0.8	0.88	0	262	421	1e-117	--	patatin-like phospholipase [Glomerella graminicola M1.001]
Unigene14048	2629	322	1989	gi|189203993|ref|XP_001938332.1|	564	1	564	0.66	0.79	0.02	569	796	0	--	calreticulin precursor [Pyrenophora tritici-repentis Pt-1C-BFP] >gi|187985431|gb|EDU50919.1| calreticulin precursor [Pyrenophora tritici-repentis Pt-1C-BFP]
Unigene22881	217	213	61	gi|322693410|gb|EFY85271.1|	981	894	944	0.72	0.86	0	51	81.6	5e-15	--	FAD binding domain protein [Metarhizium acridum CQMa 102]
Unigene18483	267	264	1	gi|340516124|gb|EGR46374.1|	645	269	356	0.81	0.9	0	88	144	6e-34	--	signal recognition particle subunit [Trichoderma reesei QM6a]
Unigene14769	4303	230	1417	gi|118593422|sp|Q0UU86.1|IF4A_PHANO	396	1	396	0.95	0.97	0	396	746	0	--	RecName: Full=ATP-dependent RNA helicase eIF4A; AltName: Full=Eukaryotic initiation factor 4A; Short=eIF-4A; AltName: Full=Translation initiation factor 1
Unigene11085	1323	5	887	scaffold_21_Trichoderma_virens	601124	105455	106349	0.86	--	0.03	907	793	0	size 1323	Trichoderma_virens
Unigene5725	1157	653	432	gi|346319371|gb|EGX88973.1|	181	1	73	0.47	0.62	0	74	73.6	9e-12	--	Extracellular membrane protein, 8-cysteine region, CFEM [Cordyceps militaris CM01]
Unigene12788	2820	1658	2412	scaffold_21_Trichoderma_virens	601124	400232	400983	0.82	--	0	755	462	1e-128	size 2820	Trichoderma_virens
Unigene3652	234	227	15	gi|46105224|ref|XP_380416.1|	273	78	151	0.43	0.56	0.04	74	68.2	5e-11	--	hypothetical protein FG00240.1 [Gibberella zeae PH-1]
Unigene19760	283	283	2	gi|302418718|ref|XP_003007190.1|	385	155	248	0.74	0.88	0	94	148	4e-35	--	integral membrane protein [Verticillium albo-atrum VaMs.102] >gi|261354792|gb|EEY17220.1| integral membrane protein [Verticillium albo-atrum VaMs.102]
Unigene11786	1921	460	1419	gi|399164688|emb|CCE34433.1|	474	157	473	0.7	0.82	0	320	479	1e-133	--	related to NAD-dependent histone deacetylase [Claviceps purpurea 20.1]
Unigene11501	1909	1567	362	gi|310793164|gb|EFQ28625.1|	461	55	455	0.59	0.73	0	404	471	1e-133	--	sodium/bile acid cotransporter [Glomerella graminicola M1.001]
Unigene16369	257	24	239	scaffold_7_Trichoderma_virens	1857220	266802	267017	0.89	--	0	216	254	8e-67	size 257	Trichoderma_virens
Unigene15146	5083	319	1693	scaffold_34_Trichoderma_virens	223059	196790	198164	0.83	--	0	1375	965	0	size 5083	Trichoderma_virens
Unigene4055	547	291	544	scaffold_34_Trichoderma_virens	223059	125100	124841	0.9	--	0.02	260	319	3e-86	size 547	Trichoderma_virens
Unigene19546	533	11	215	scaffold_2_Trichoderma_virens	2698325	1832087	1831886	0.86	--	0.01	205	170	2e-41	size 533	Trichoderma_virens
Unigene10842	845	518	635	scaffold_3_Trichoderma_atroviride	3040920	2421253	2421136	0.92	--	0	118	163	7e-39	size 845	Trichoderma_atroviride
Unigene5410	278	109	269	scaffold_6_Trichoderma_atroviride	2002610	1191538	1191375	0.87	--	0.01	164	155	6e-37	size 278	Trichoderma_atroviride
Unigene13502	3067	1188	2142	scaffold_3_Trichoderma_virens	2573579	953681	952730	0.82	--	0.02	964	529	1e-148	size 3067	Trichoderma_virens
Unigene3220	217	20	85	scaffold_2_Trichoderma_virens	2698325	2244857	2244791	0.89	--	0.01	67	69.9	2e-11	size 217	Trichoderma_virens
Unigene18632	434	1	332	scaffold_7_Trichoderma_virens	1857220	1269985	1269654	0.84	--	0	332	254	1e-66	size 434	Trichoderma_virens
Unigene3807	349	185	336	scaffold_6_Trichoderma_atroviride	2002610	1409686	1409837	0.85	--	0	152	127	2e-28	size 349	Trichoderma_atroviride
Unigene21138	229	159	190	scaffold_2_Trichoderma_virens	2698325	1951430	1951399	0.96	--	0	32	56	3e-07	size 229	Trichoderma_virens
Unigene2478	1192	864	1185	scaffold_9_Trichoderma_virens	1740819	1310607	1310922	0.84	--	0.02	323	230	5e-59	size 1192	Trichoderma_virens
Unigene7550	1404	1	1001	scaffold_3_Trichoderma_virens	2573579	680710	679710	0.84	--	0	1001	763	0	size 1404	Trichoderma_virens
Unigene17523	611	355	391	scaffold_15_Trichoderma_atroviride	914816	156850	156814	0.97	--	0	37	65.9	9e-10	size 611	Trichoderma_atroviride
Unigene16184	283	4	257	scaffold_6_Trichoderma_virens	1882819	507733	507480	0.88	--	0	254	266	2e-70	size 283	Trichoderma_virens
Unigene1359	574	224	388	scaffold_12_Trichoderma_reeseiV2	1022062	513049	512885	0.87	--	0	165	168	8e-41	size 574	Trichoderma_reeseiV2
Unigene8201	782	1	245	scaffold_5_Trichoderma_atroviride	2123111	1296127	1296371	0.83	--	0	245	161	3e-38	size 782	Trichoderma_atroviride
Unigene12465	1320	152	626	scaffold_7_Trichoderma_virens	1857220	940110	939636	0.94	--	0	475	720	0	size 1320	Trichoderma_virens
Unigene15938	511	2	298	gi|46107508|ref|XP_380813.1|	511	412	510	0.81	0.91	0	99	161	7e-39	--	VATB_NEUCR Vacuolar ATP synthase subunit B (V-ATPase B subunit) (Vacuolar proton pump B subunit) (V-ATPase 57 kDa subunit) [Gibberella zeae PH-1]
Unigene15751	938	371	534	scaffold_34_Trichoderma_reeseiV2	166473	43188	43025	0.93	--	0	164	238	2e-61	size 938	Trichoderma_reeseiV2
Unigene1306	205	57	181	scaffold_14_Trichoderma_virens	1207874	632962	633086	0.84	--	0	125	89.7	2e-17	size 205	Trichoderma_virens
Unigene4364	2075	2073	775	gi|340517743|gb|EGR47986.1|	889	456	889	0.86	0.93	0	435	773	0	--	tyrosine phosphatase [Trichoderma reesei QM6a]
Unigene142	1241	46	1225	scaffold_1_Trichoderma_atroviride	5619074	5345977	5344796	0.85	--	0.01	1189	926	0	size 1241	Trichoderma_atroviride
Unigene12599	2016	160	563	scaffold_2_Trichoderma_virens	2698325	1910638	1911039	0.88	--	0.02	409	396	1e-109	size 2016	Trichoderma_virens
Unigene9064	1161	297	736	scaffold_6_Trichoderma_virens	1882819	665250	665686	0.88	--	0	440	480	1e-134	size 1161	Trichoderma_virens
Unigene8870	207	59	114	scaffold_21_Trichoderma_virens	601124	485665	485610	0.89	--	0	56	63.9	1e-09	size 207	Trichoderma_virens
Unigene6978	834	618	693	scaffold_4_Trichoderma_reeseiV2	1832615	637314	637239	1	--	0	76	151	3e-35	size 834	Trichoderma_reeseiV2
Unigene2813	538	434	536	scaffold_12_Trichoderma_atroviride	1468693	482177	482278	0.89	--	0	103	109	6e-23	size 538	Trichoderma_atroviride
Unigene5630	1145	6	704	scaffold_5_Trichoderma_virens	1891249	1307415	1306713	0.85	--	0.01	707	581	1e-164	size 1145	Trichoderma_virens
Unigene7876	1322	405	1053	scaffold_5_Trichoderma_virens	1891249	1821576	1822218	0.84	--	0	649	496	1e-139	size 1322	Trichoderma_virens
Unigene1435	334	334	2	gi|358382735|gb|EHK20406.1|	1057	793	900	0.72	0.8	0	111	162	2e-39	--	hypothetical protein TRIVIDRAFT_68807 [Trichoderma virens Gv29-8]
Unigene21652	262	1	262	scaffold_11_Trichoderma_reeseiV2	1155933	759708	759447	0.85	--	0	262	210	1e-53	size 262	Trichoderma_reeseiV2
Unigene18148	733	178	729	gi|340518098|gb|EGR48340.1|	450	1	190	0.67	0.74	0.05	195	248	8e-65	--	protease required for autophagy [Trichoderma reesei QM6a]
Unigene11146	332	261	302	scaffold_2_Trichoderma_atroviride	4122011	496019	495978	0.9	--	0	42	52	7e-06	size 332	Trichoderma_atroviride
Unigene21100	347	1	345	gi|302418910|ref|XP_003007286.1|	403	3	116	0.59	0.66	0	115	123	1e-27	--	U4/U6 small nuclear ribonucleoprotein Prp3 [Verticillium albo-atrum VaMs.102] >gi|261354888|gb|EEY17316.1| U4/U6 small nuclear ribonucleoprotein Prp3 [Verticillium albo-atrum VaMs.102]
Unigene19748	367	8	367	scaffold_8_Trichoderma_virens	1821084	554881	555240	0.92	--	0	360	500	1e-140	size 367	Trichoderma_virens
Unigene7891	865	757	53	gi|399168718|emb|CCE30504.1|	456	204	439	0.62	0.75	0.01	238	287	3e-76	--	uncharacterized protein CPUR_04352 [Claviceps purpurea 20.1]
Unigene19392	256	1	251	scaffold_24_Trichoderma_virens	405961	247372	247125	0.85	--	0.01	251	208	4e-53	size 256	Trichoderma_virens
Unigene19526	325	1	325	scaffold_3_Trichoderma_virens	2573579	385033	385357	0.9	--	0	325	398	1e-110	size 325	Trichoderma_virens
Unigene15458	1628	87	760	scaffold_8_Trichoderma_reeseiV2	1408331	362416	361743	0.83	--	0	674	448	1e-124	size 1628	Trichoderma_reeseiV2
Unigene5588	1930	1925	561	gi|389629130|ref|XP_003712218.1|	3861	3405	3861	0.74	0.87	0	457	712	0	--	atypical/PIKK/TRRAP protein kinase [Magnaporthe oryzae 70-15] >gi|351644550|gb|EHA52411.1| atypical/PIKK/TRRAP protein kinase [Magnaporthe oryzae 70-15]
Unigene15550	8834	14	1609	gi|399169768|emb|CCE29488.1|	593	71	593	0.66	0.8	0	535	686	0	--	related to Pol II transcription elongation factor [Claviceps purpurea 20.1]
Unigene15732	432	401	432	scaffold_29_Trichoderma_reeseiV2	382182	240816	240847	0.96	--	0	32	56	6e-07	size 432	Trichoderma_reeseiV2
Unigene2882	404	31	81	scaffold_18_Trichoderma_virens	790574	385106	385056	0.92	--	0	51	69.9	4e-11	size 404	Trichoderma_virens
Unigene5995	245	86	203	scaffold_7_Trichoderma_virens	1857220	1300098	1300215	0.9	--	0	118	147	1e-34	size 245	Trichoderma_virens
Unigene8139	258	68	256	scaffold_10_Trichoderma_virens	1529422	538680	538492	0.88	--	0	189	200	1e-50	size 258	Trichoderma_virens
Unigene20369	311	4	285	gi|358387585|gb|EHK25179.1|	599	478	571	0.73	0.85	0	94	138	4e-32	--	hypothetical protein TRIVIDRAFT_32745 [Trichoderma virens Gv29-8]
Unigene13334	3776	3	2207	scaffold_9_Trichoderma_virens	1740819	720908	718713	0.82	--	0	2211	1289	0	size 3776	Trichoderma_virens
Unigene11826	929	1	929	scaffold_11_Trichoderma_atroviride	1543509	540550	541478	0.88	--	0	929	969	0	size 929	Trichoderma_atroviride
Unigene17645	560	1	365	scaffold_7_Trichoderma_virens	1857220	1380149	1379785	0.81	--	0	365	184	1e-45	size 560	Trichoderma_virens
Unigene1274	249	248	3	gi|358395283|gb|EHK44670.1|	4821	4002	4082	0.71	0.8	0	82	121	4e-27	--	non-ribosomal peptide synthetase [Trichoderma atroviride IMI 206040]
Unigene7527	632	277	632	scaffold_17_Trichoderma_virens	880303	783750	784104	0.85	--	0	356	301	9e-81	size 632	Trichoderma_virens
Unigene18200	447	1	445	scaffold_18_Trichoderma_virens	790574	92679	92235	0.85	--	0	445	383	1e-105	size 447	Trichoderma_virens
Unigene9752	1446	312	616	scaffold_4_Trichoderma_virens	2401340	1596345	1596051	0.84	--	0.03	306	236	1e-60	size 1446	Trichoderma_virens
Unigene9165	1146	1138	500	gi|346322866|gb|EGX92464.1|	677	459	677	0.81	0.89	0.03	220	355	9e-97	--	transcription initiation factor TFIID subunit 12 [Cordyceps militaris CM01]
Unigene11787	1162	538	1113	scaffold_23_Trichoderma_virens	464700	372453	373028	0.89	--	0	576	642	0	size 1162	Trichoderma_virens
Unigene5267	1702	1630	443	gi|169776800|ref|XP_001822866.1|	594	196	591	0.63	0.79	0	397	536	1e-151	--	tripeptidyl-peptidase sed2 [Aspergillus oryzae RIB40] >gi|238502107|ref|XP_002382287.1| tripeptidyl peptidase A [Aspergillus flavus NRRL3357] >gi|220691097|gb|EED47445.1| tripeptidyl peptidase A [Aspergillus flavus NRRL3357]
Unigene21283	238	238	26	gi|399163856|emb|CCE35015.1|	949	551	621	0.69	0.85	0	71	108	5e-23	--	uncharacterized protein CPUR_01943 [Claviceps purpurea 20.1]
Unigene14634	473	103	461	scaffold_5_Trichoderma_virens	1891249	1408862	1409206	0.82	--	0.03	359	200	2e-50	size 473	Trichoderma_virens
Unigene12888	642	163	225	scaffold_9_Trichoderma_atroviride	1645904	1241907	1241845	0.93	--	0	63	93.7	4e-18	size 642	Trichoderma_atroviride
Unigene14031	3358	2	1219	gi|340517289|gb|EGR47534.1|	758	352	758	0.89	0.95	0	407	756	0	--	ER membrane protein [Trichoderma reesei QM6a]
Unigene11723	1001	692	1001	scaffold_12_Trichoderma_virens	1276923	368298	367989	0.88	--	0	310	321	2e-86	size 1001	Trichoderma_virens
Unigene8220	2308	2308	1253	gi|358392340|gb|EHK41744.1|	1462	1109	1461	0.87	0.92	0	353	615	1e-174	--	multidrug resistance-related protein [Trichoderma atroviride IMI 206040]
Unigene22826	242	69	122	scaffold_6_Trichoderma_virens	1882819	1329360	1329305	0.91	--	0.03	56	65.9	3e-10	size 242	Trichoderma_virens
Unigene2050	380	111	271	scaffold_15_Trichoderma_atroviride	914816	304767	304927	0.86	--	0	161	145	8e-34	size 380	Trichoderma_atroviride
Unigene20242	317	23	317	scaffold_2_Trichoderma_atroviride	4122011	511081	510787	0.86	--	0	295	268	6e-71	size 317	Trichoderma_atroviride
Unigene4771	325	1	325	scaffold_7_Trichoderma_virens	1857220	1376004	1375680	0.84	--	0	325	240	1e-62	size 325	Trichoderma_virens
Unigene12695	2935	2545	1025	gi|255936771|ref|XP_002559412.1|	603	92	595	0.62	0.79	0	507	662	0	--	Pc13g09900 [Penicillium chrysogenum Wisconsin 54-1255] >gi|211584032|emb|CAP92059.1| Pc13g09900 [Penicillium chrysogenum Wisconsin 54-1255]
Unigene12175	767	554	626	scaffold_32_Trichoderma_virens	242819	65165	65236	0.93	--	0.01	73	97.6	3e-19	size 767	Trichoderma_virens
Unigene23269	267	2	265	gi|399166270|emb|CCE32828.1|	1185	240	327	0.93	0.96	0	88	173	9e-43	--	probable ubiquitin-specific processing protease 21 [Claviceps purpurea 20.1]
Unigene14014	2932	185	851	scaffold_19_Trichoderma_virens	684366	544806	544137	0.87	--	0	670	666	0	size 2932	Trichoderma_virens
Unigene10690	2008	1	1171	scaffold_3_Trichoderma_atroviride	3040920	2060274	2061444	0.87	--	0	1171	1179	0	size 2008	Trichoderma_atroviride
Unigene20359	285	9	248	scaffold_19_Trichoderma_virens	684366	442313	442552	0.85	--	0	240	198	4e-50	size 285	Trichoderma_virens
Unigene1219	208	39	180	scaffold_1_Trichoderma_virens	3445002	1726242	1726101	0.86	--	0	142	131	6e-30	size 208	Trichoderma_virens
Unigene3195	281	1	140	scaffold_9_Trichoderma_virens	1740819	176317	176178	0.88	--	0	140	151	9e-36	size 281	Trichoderma_virens
Unigene21185	561	516	7	gi|399167165|emb|CCE31956.1|	652	92	265	0.25	0.42	0.04	178	52.8	5e-06	--	uncharacterized protein CPUR_05813 [Claviceps purpurea 20.1]
Unigene11068	217	1	217	scaffold_2_Trichoderma_atroviride	4122011	96440	96224	0.9	--	0	217	264	7e-70	size 217	Trichoderma_atroviride
Unigene3319	535	535	2	gi|358398926|gb|EHK48277.1|	828	562	736	0.79	0.84	0	178	281	5e-75	--	hypothetical protein TRIATDRAFT_281944 [Trichoderma atroviride IMI 206040]
Unigene21347	352	1	351	scaffold_3_Trichoderma_virens	2573579	1167579	1167929	0.84	--	0	351	276	3e-73	size 352	Trichoderma_virens
Unigene5003	447	3	446	gi|310792965|gb|EFQ28426.1|	484	290	437	0.58	0.72	0	148	189	2e-47	--	cytochrome P450 [Glomerella graminicola M1.001]
Unigene4201	248	1	52	scaffold_6_Trichoderma_virens	1882819	617503	617554	0.92	--	0.03	53	58	9e-08	size 248	Trichoderma_virens
Unigene22186	265	1	265	scaffold_6_Trichoderma_virens	1882819	947226	947490	0.92	--	0	265	359	2e-98	size 265	Trichoderma_virens
Unigene17042	678	290	604	gi|340517902|gb|EGR48145.1|	204	1	102	0.37	0.57	0.01	107	67.8	2e-10	--	predicted protein [Trichoderma reesei QM6a]
Unigene8928	203	24	203	scaffold_6_Trichoderma_virens	1882819	1452473	1452294	0.91	--	0	180	230	9e-60	size 203	Trichoderma_virens
Unigene5543	1347	655	685	scaffold_5_Trichoderma_virens	1891249	767044	767014	0.96	--	0	31	54	8e-06	size 1347	Trichoderma_virens
Unigene18773	255	16	255	scaffold_6_Trichoderma_atroviride	2002610	774863	775102	0.82	--	0	240	143	2e-33	size 255	Trichoderma_atroviride
Unigene12315	1885	1	797	scaffold_11_Trichoderma_reeseiV2	1155933	273950	273154	0.91	--	0	797	1025	0	size 1885	Trichoderma_reeseiV2
Unigene4119	424	203	306	scaffold_7_Trichoderma_virens	1857220	1227491	1227597	0.85	--	0.02	107	89.7	4e-17	size 424	Trichoderma_virens
Unigene17714	559	3	559	scaffold_14_Trichoderma_virens	1207874	1093868	1093312	0.87	--	0	557	565	1e-160	size 559	Trichoderma_virens
Unigene16596	222	18	44	scaffold_13_Trichoderma_virens	1256836	1195972	1195998	1	--	0	27	54	1e-06	size 222	Trichoderma_virens
Unigene2851	401	101	330	scaffold_4_Trichoderma_virens	2401340	900333	900562	0.87	--	0	230	234	1e-60	size 401	Trichoderma_virens
Unigene22544	275	29	150	scaffold_3_Trichoderma_atroviride	3040920	1611339	1611218	0.87	--	0	122	123	2e-27	size 275	Trichoderma_atroviride
Unigene20267	261	16	189	scaffold_11_Trichoderma_virens	1316646	209354	209527	0.89	--	0	174	194	6e-49	size 261	Trichoderma_virens
Unigene16116	498	439	80	gi|350294602|gb|EGZ75687.1|	121	1	120	0.85	0.89	0	120	213	1e-54	--	cytochrome b5 [Neurospora tetrasperma FGSC 2509]
Unigene8435	595	45	321	scaffold_4_Trichoderma_virens	2401340	2007316	2007040	0.89	--	0	277	311	9e-84	size 595	Trichoderma_virens
Unigene17044	368	25	63	scaffold_8_Trichoderma_atroviride	1671024	247129	247167	0.92	--	0	39	54	2e-06	size 368	Trichoderma_atroviride
Unigene20927	233	134	221	scaffold_19_Trichoderma_virens	684366	518822	518735	0.88	--	0	88	95.6	4e-19	size 233	Trichoderma_virens
Unigene15770	345	1	39	scaffold_16_Trichoderma_reeseiV2	824923	737526	737564	0.92	--	0	39	54	2e-06	size 345	Trichoderma_reeseiV2
Unigene6656	399	5	345	scaffold_18_Trichoderma_virens	790574	107702	108042	0.89	--	0	341	398	1e-110	size 399	Trichoderma_virens
Unigene1592	323	8	323	scaffold_6_Trichoderma_virens	1882819	225083	225386	0.8	--	0.05	319	149	4e-35	size 323	Trichoderma_virens
Unigene21702	212	210	1	gi|358387976|gb|EHK25570.1|	441	95	164	0.7	0.77	0	70	97.8	6e-20	--	hypothetical protein TRIVIDRAFT_32209 [Trichoderma virens Gv29-8]
Unigene8970	962	5	329	scaffold_2_Trichoderma_virens	2698325	2328275	2328599	0.87	--	0	325	311	1e-83	size 962	Trichoderma_virens
Unigene7676	209	2	201	scaffold_26_Trichoderma_virens	361381	167247	167446	0.84	--	0	200	143	2e-33	size 209	Trichoderma_virens
Unigene23310	318	318	4	gi|356471651|gb|AET10051.1|	286	21	123	0.67	0.78	0	105	138	4e-32	--	agroclavine dehydrogenase [Epichloe glyceriae]
Unigene11312	326	49	191	scaffold_1_Trichoderma_atroviride	5619074	1963676	1963818	0.88	--	0	143	149	4e-35	size 326	Trichoderma_atroviride
Unigene405	1424	5	1303	gi|322712421|gb|EFZ03994.1|	1351	893	1318	0.39	0.57	0	434	292	1e-77	--	NACHT and Ankyrin domain protein [Metarhizium anisopliae ARSEF 23]
Unigene2177	455	110	157	scaffold_3_Trichoderma_virens	2573579	2385761	2385714	0.91	--	0	48	63.9	3e-09	size 455	Trichoderma_virens
Unigene10309	702	357	687	scaffold_12_Trichoderma_virens	1276923	167773	167444	0.86	--	0	331	299	4e-80	size 702	Trichoderma_virens
Unigene19715	272	1	212	scaffold_8_Trichoderma_virens	1821084	1694321	1694110	0.86	--	0	212	190	1e-47	size 272	Trichoderma_virens
Unigene13384	2568	1	1236	scaffold_9_Trichoderma_virens	1740819	373221	374456	0.86	--	0	1236	1118	0	size 2568	Trichoderma_virens
Unigene16855	606	13	576	scaffold_3_Trichoderma_virens	2573579	389024	388464	0.81	--	0	564	305	6e-82	size 606	Trichoderma_virens
Unigene9537	710	610	670	scaffold_1_Trichoderma_virens	3445002	1727862	1727922	0.93	--	0	61	89.7	7e-17	size 710	Trichoderma_virens
Unigene6125	1033	682	919	scaffold_6_Trichoderma_reeseiV2	1455714	317816	317579	0.84	--	0	238	170	4e-41	size 1033	Trichoderma_reeseiV2
Unigene1389	355	1	291	scaffold_5_Trichoderma_atroviride	2123111	1257196	1257486	0.84	--	0	291	228	6e-59	size 355	Trichoderma_atroviride
Unigene13793	6133	753	1308	scaffold_16_Trichoderma_virens	873038	637217	636662	0.89	--	0	556	618	1e-175	size 6133	Trichoderma_virens
Unigene2962	534	16	534	scaffold_14_Trichoderma_virens	1207874	1006010	1006528	0.8	--	0.01	522	210	2e-53	size 534	Trichoderma_virens
Unigene13989	3607	1673	2674	scaffold_1_Trichoderma_atroviride	5619074	3990147	3991148	0.83	--	0	1002	710	0	size 3607	Trichoderma_atroviride
Unigene7486	1697	596	940	scaffold_2_Trichoderma_virens	2698325	824224	824567	0.88	--	0.02	348	329	1e-88	size 1697	Trichoderma_virens
Unigene16782	295	1	75	scaffold_3_Trichoderma_virens	2573579	1830797	1830871	0.92	--	0	75	101	8e-21	size 295	Trichoderma_virens
Unigene13425	1069	1	1005	scaffold_6_Trichoderma_virens	1882819	887500	888504	0.87	--	0	1005	969	0	size 1069	Trichoderma_virens
Unigene12929	873	721	871	scaffold_1_Trichoderma_atroviride	5619074	5449868	5450016	0.9	--	0.02	152	161	3e-38	size 873	Trichoderma_atroviride
Unigene12331	3363	1200	2649	scaffold_4_Trichoderma_reeseiV2	1832615	873193	871738	0.82	--	0	1459	878	0	size 3363	Trichoderma_reeseiV2
Unigene20505	266	266	3	gi|399165988|emb|CCE33142.1|	787	555	646	0.44	0.63	0.05	93	81.6	5e-15	--	uncharacterized protein CPUR_07066 [Claviceps purpurea 20.1]
Unigene20239	333	1	332	scaffold_28_Trichoderma_virens	307629	237444	237775	0.88	--	0	332	357	9e-98	size 333	Trichoderma_virens
Unigene9228	831	831	343	gi|322697398|gb|EFY89178.1|	702	533	695	0.75	0.87	0	163	260	3e-68	--	topoisomerase family protein TRF4 [Metarhizium acridum CQMa 102]
Unigene8722	691	620	135	gi|310799660|gb|EFQ34553.1|	164	1	161	0.66	0.81	0	162	218	8e-56	--	thioesterase superfamily protein [Glomerella graminicola M1.001]
Unigene13065	3445	86	2431	gi|310798496|gb|EFQ33389.1|	759	14	754	0.48	0.64	0.01	792	724	0	--	fungal specific transcription factor domain-containing protein [Glomerella graminicola M1.001]
Unigene6187	797	367	736	scaffold_11_Trichoderma_virens	1316646	327410	327045	0.89	--	0.01	371	398	1e-110	size 797	Trichoderma_virens
Unigene15488	3381	383	3373	gi|28628849|gb|AAO49384.1|AF484941_1	1863	2	1001	0.76	0.86	0	1005	1530	0	--	class V chitin synthase [Fusarium oxysporum]
Unigene7014	909	84	221	scaffold_14_Trichoderma_virens	1207874	177433	177570	0.92	--	0	138	186	6e-46	size 909	Trichoderma_virens
Unigene19040	315	108	315	scaffold_7_Trichoderma_virens	1857220	103188	103395	0.88	--	0	208	230	1e-59	size 315	Trichoderma_virens
Unigene11594	1505	675	1436	gi|399167262|emb|CCE31868.1|	676	422	676	0.8	0.92	0	255	433	1e-174	--	related to BPL1-biotin holocarboxylase synthetase [Claviceps purpurea 20.1]
Unigene6254	1081	1079	528	gi|389631955|ref|XP_003713630.1|	537	368	535	0.57	0.73	0	184	211	3e-53	--	amidophosphoribosyltransferase [Magnaporthe oryzae 70-15] >gi|351645963|gb|EHA53823.1| amidophosphoribosyltransferase [Magnaporthe oryzae 70-15]
Unigene863	342	42	289	scaffold_30_Trichoderma_virens	270378	230601	230848	0.85	--	0	248	214	9e-55	size 342	Trichoderma_virens
Unigene16424	313	42	207	scaffold_1_Trichoderma_atroviride	5619074	2072267	2072102	0.84	--	0	166	123	2e-27	size 313	Trichoderma_atroviride
Unigene19725	364	53	166	scaffold_8_Trichoderma_virens	1821084	1347441	1347554	0.88	--	0	114	123	3e-27	size 364	Trichoderma_virens
Unigene16648	285	14	118	scaffold_9_Trichoderma_virens	1740819	898512	898616	0.92	--	0.01	106	131	8e-30	size 285	Trichoderma_virens
Unigene15094	1682	113	273	scaffold_12_Trichoderma_virens	1276923	539876	540036	0.87	--	0	161	161	6e-38	size 1682	Trichoderma_virens
Unigene23209	222	222	10	gi|322710960|gb|EFZ02534.1|	963	744	814	0.6	0.76	0	71	108	4e-23	--	RSC complex subunit Rsc9 [Metarhizium anisopliae ARSEF 23]
Unigene1826	238	1	209	scaffold_11_Trichoderma_atroviride	1543509	196959	196751	0.85	--	0	209	168	3e-41	size 238	Trichoderma_atroviride
Unigene12126	1614	414	1315	scaffold_1_Trichoderma_virens	3445002	697120	696231	0.81	--	0.01	902	444	1e-123	size 1614	Trichoderma_virens
Unigene14075	257	1	206	scaffold_5_Trichoderma_virens	1891249	324572	324781	0.84	--	0.03	212	135	5e-31	size 257	Trichoderma_virens
Unigene13466	1239	967	182	gi|340518130|gb|EGR48372.1|	597	1	262	0.86	0.92	0	262	465	1e-147	--	malate dehydrogenase [Trichoderma reesei QM6a]
Unigene14293	1558	668	1123	gi|340521801|gb|EGR52035.1|	357	94	245	1	1	0	152	315	1e-178	--	mitogen activated protein kinase [Trichoderma reesei QM6a]
Unigene3124	750	414	486	scaffold_11_Trichoderma_virens	1316646	301726	301798	0.87	--	0	73	73.8	5e-12	size 750	Trichoderma_virens
Unigene17745	542	37	531	gi|391864751|gb|EIT74045.1|	1299	778	940	0.46	0.61	0	165	150	2e-35	--	ankyrin repeat protein [Aspergillus oryzae 3.042]
Unigene21314	335	103	326	scaffold_15_Trichoderma_atroviride	914816	674895	675118	0.91	--	0	224	301	5e-81	size 335	Trichoderma_atroviride
Unigene22158	248	12	111	scaffold_11_Trichoderma_virens	1316646	353353	353452	0.96	--	0	100	167	1e-40	size 248	Trichoderma_virens
Unigene12661	1316	55	942	gi|342878301|gb|EGU79655.1|	1651	1245	1542	0.6	0.77	0	298	365	1e-99	--	hypothetical protein FOXB_09822 [Fusarium oxysporum Fo5176]
Unigene10567	858	5	177	scaffold_9_Trichoderma_virens	1740819	214683	214511	0.9	--	0	173	216	6e-55	size 858	Trichoderma_virens
Unigene22262	255	1	249	scaffold_13_Trichoderma_virens	1256836	998057	998305	0.85	--	0	249	208	4e-53	size 255	Trichoderma_virens
Unigene7169	699	196	576	scaffold_6_Trichoderma_virens	1882819	1442635	1442255	0.86	--	0	381	335	7e-91	size 699	Trichoderma_virens
Unigene19633	292	9	292	scaffold_12_Trichoderma_atroviride	1468693	171722	172005	0.89	--	0	284	317	7e-86	size 292	Trichoderma_atroviride
Unigene9520	1545	330	1053	scaffold_2_Trichoderma_virens	2698325	1972101	1971371	0.87	--	0.01	733	680	0	size 1545	Trichoderma_virens
Unigene8525	419	9	301	scaffold_6_Trichoderma_atroviride	2002610	1479284	1479579	0.88	--	0.01	296	313	2e-84	size 419	Trichoderma_atroviride
Unigene7307	248	111	244	scaffold_9_Trichoderma_virens	1740819	255521	255388	0.94	--	0	134	202	2e-51	size 248	Trichoderma_virens
Unigene18008	320	124	151	scaffold_4_Trichoderma_atroviride	2789330	802003	802030	1	--	0	28	56	5e-07	size 320	Trichoderma_atroviride
Unigene4985	270	1	264	scaffold_23_Trichoderma_virens	464700	213540	213277	0.89	--	0	264	293	9e-79	size 270	Trichoderma_virens
Unigene14601	2925	386	1630	gi|399171717|emb|CCE27454.1|	499	1	411	0.49	0.65	0.01	421	394	1e-107	--	uncharacterized protein CPUR_00928 [Claviceps purpurea 20.1]
Unigene4862	220	39	187	scaffold_5_Trichoderma_virens	1891249	1816119	1816261	0.86	--	0.05	150	135	4e-31	size 220	Trichoderma_virens
Unigene19528	256	1	31	scaffold_28_Trichoderma_reeseiV2	407093	7126	7156	1	--	0	31	61.9	6e-09	size 256	Trichoderma_reeseiV2
Unigene1168	241	29	237	scaffold_3_Trichoderma_virens	2573579	118984	118776	0.82	--	0	209	129	3e-29	size 241	Trichoderma_virens
Unigene10580	1472	385	1182	scaffold_10_Trichoderma_atroviride	1560307	1040249	1039467	0.85	--	0.01	798	646	0	size 1472	Trichoderma_atroviride
Unigene12643	2938	2	327	scaffold_34_Trichoderma_virens	223059	193252	193577	0.8	--	0	326	139	4e-31	size 2938	Trichoderma_virens
Unigene4010	534	3	185	gi|339759118|emb|CBY93780.1|	520	460	520	0.91	0.96	0	61	116	3e-25	--	15-O-acetyltransferase [Trichoderma brevicompactum]
Unigene11133	311	139	262	scaffold_17_Trichoderma_virens	880303	255462	255339	0.93	--	0	124	182	3e-45	size 311	Trichoderma_virens
Unigene894	339	184	247	scaffold_2_Trichoderma_atroviride	4122011	519506	519570	0.87	--	0.01	65	58	1e-07	size 339	Trichoderma_atroviride
Unigene4343	1590	242	1380	scaffold_11_Trichoderma_virens	1316646	625346	624214	0.84	--	0	1139	807	0	size 1590	Trichoderma_virens
Unigene3666	1174	23	284	scaffold_5_Trichoderma_virens	1891249	1600377	1600116	0.86	--	0	262	242	1e-62	size 1174	Trichoderma_virens
Unigene17208	294	53	115	scaffold_11_Trichoderma_atroviride	1543509	1142208	1142270	0.92	--	0	63	85.7	5e-16	size 294	Trichoderma_atroviride
Unigene18807	234	15	234	scaffold_12_Trichoderma_virens	1276923	688047	688253	0.89	--	0.07	222	264	7e-70	size 234	Trichoderma_virens
Unigene8062	1009	138	947	scaffold_2_Trichoderma_virens	2698325	851310	852119	0.85	--	0	810	678	0	size 1009	Trichoderma_virens
Unigene13153	266	1	262	scaffold_14_Trichoderma_reeseiV2	861070	683165	682904	0.89	--	0	262	297	6e-80	size 266	Trichoderma_reeseiV2
Unigene12320	3092	110	1792	gi|399171508|emb|CCE27698.1|	561	1	561	0.64	0.8	0	561	751	0	--	uncharacterized protein CPUR_01172 [Claviceps purpurea 20.1]
Unigene22234	214	4	209	scaffold_1_Trichoderma_virens	3445002	1764936	1765147	0.86	--	0.02	212	190	8e-48	size 214	Trichoderma_virens
Unigene15540	4466	4101	4398	scaffold_1_Trichoderma_virens	3445002	2349327	2349030	0.91	--	0	298	392	1e-107	size 4466	Trichoderma_virens
Unigene3659	666	665	216	gi|346320019|gb|EGX89620.1|	481	331	480	0.8	0.92	0	150	268	1e-70	--	Prolyl 4-hydroxylase, alpha subunit [Cordyceps militaris CM01]
Unigene15108	2253	250	1959	gi|358394793|gb|EHK44186.1|	570	1	570	0.95	0.97	0	570	1151	0	--	NADPH oxidase [Trichoderma atroviride IMI 206040]
Unigene1324	395	1	395	scaffold_4_Trichoderma_virens	2401340	542483	542095	0.83	--	0.01	395	254	1e-66	size 395	Trichoderma_virens
Unigene7108	1061	301	358	scaffold_1_Trichoderma_virens	3445002	3146267	3146324	0.94	--	0	58	91.7	3e-17	size 1061	Trichoderma_virens
Unigene11949	1357	757	191	gi|358400410|gb|EHK49741.1|	1702	129	297	0.77	0.83	0	189	283	1e-134	--	glycosyltransferase family 41 protein [Trichoderma atroviride IMI 206040]
Unigene17310	1183	774	22	gi|322712439|gb|EFZ04012.1|	466	208	465	0.53	0.69	0.02	258	253	9e-66	--	chromosome segregation protein [Metarhizium anisopliae ARSEF 23]
Unigene8502	432	44	132	scaffold_8_Trichoderma_atroviride	1671024	1063841	1063755	0.91	--	0.04	90	103	3e-21	size 432	Trichoderma_atroviride
Unigene16389	322	1	246	scaffold_8_Trichoderma_virens	1821084	1689280	1689519	0.89	--	0.02	246	276	3e-73	size 322	Trichoderma_virens
Unigene10855	469	99	469	scaffold_12_Trichoderma_atroviride	1468693	485723	486093	0.84	--	0	371	276	4e-73	size 469	Trichoderma_atroviride
Unigene15126	2918	1018	1898	scaffold_21_Trichoderma_virens	601124	197671	198548	0.86	--	0	881	775	0	size 2918	Trichoderma_virens
Unigene1416	293	26	293	scaffold_7_Trichoderma_virens	1857220	381677	381410	0.91	--	0	268	349	2e-95	size 293	Trichoderma_virens
Unigene21	1580	1083	1562	scaffold_17_Trichoderma_reeseiV2	797352	661938	661457	0.92	--	0	482	672	0	size 1580	Trichoderma_reeseiV2
Unigene13651	2780	1585	2525	scaffold_13_Trichoderma_virens	1256836	1126425	1127361	0.87	--	0	941	918	0	size 2780	Trichoderma_virens
Unigene21639	569	564	13	gi|322710817|gb|EFZ02391.1|	458	179	363	0.7	0.79	0.02	189	273	1e-72	--	L-asparaginase precursor [Metarhizium anisopliae ARSEF 23]
Unigene9416	1529	416	1529	scaffold_21_Trichoderma_virens	601124	143675	142562	0.83	--	0	1114	710	0	size 1529	Trichoderma_virens
Unigene17638	232	107	220	scaffold_12_Trichoderma_atroviride	1468693	975914	976027	0.88	--	0	114	123	2e-27	size 232	Trichoderma_atroviride
Unigene22235	423	9	240	scaffold_9_Trichoderma_atroviride	1645904	1052724	1052493	0.84	--	0	232	174	1e-42	size 423	Trichoderma_atroviride
Unigene1848	321	75	252	scaffold_8_Trichoderma_virens	1821084	1792190	1792367	0.9	--	0	178	218	5e-56	size 321	Trichoderma_virens
Unigene18181	885	885	1	gi|367029281|ref|XP_003663924.1|	1142	203	495	0.71	0.83	0	295	444	1e-123	--	glycoside hydrolase family 18 protein [Myceliophthora thermophila ATCC 42464] >gi|347011194|gb|AEO58679.1| glycoside hydrolase family 18 protein [Myceliophthora thermophila ATCC 42464]
Unigene5353	2583	1038	2453	scaffold_26_Trichoderma_reeseiV2	433400	10491	11906	0.87	--	0	1418	1368	0	size 2583	Trichoderma_reeseiV2
Unigene6849	263	200	261	scaffold_12_Trichoderma_virens	1276923	1182244	1182183	0.91	--	0	62	83.8	2e-15	size 263	Trichoderma_virens
Unigene15521	2732	1440	2146	scaffold_5_Trichoderma_virens	1891249	1795011	1795720	0.85	--	0	710	595	1e-168	size 2732	Trichoderma_virens
Unigene3586	410	111	159	scaffold_11_Trichoderma_virens	1316646	306531	306483	0.91	--	0	49	65.9	6e-10	size 410	Trichoderma_virens
Unigene9044	2078	637	1115	scaffold_1_Trichoderma_atroviride	5619074	2165095	2165573	0.82	--	0	479	283	7e-75	size 2078	Trichoderma_atroviride
Unigene13822	1942	1448	1858	scaffold_6_Trichoderma_virens	1882819	156519	156109	0.89	--	0	411	466	1e-130	size 1942	Trichoderma_virens
Unigene7832	306	150	208	scaffold_4_Trichoderma_atroviride	2789330	563508	563566	0.88	--	0	59	61.9	7e-09	size 306	Trichoderma_atroviride
Unigene11519	3594	2109	2953	scaffold_20_Trichoderma_atroviride	295679	288354	289198	0.87	--	0	845	827	0	size 3594	Trichoderma_atroviride
Unigene13557	2244	6	695	gi|310796971|gb|EFQ32432.1|	325	98	325	0.68	0.82	0	230	333	1e-89	--	WW domain-containing oxidoreductase [Glomerella graminicola M1.001]
Unigene45	1003	544	598	scaffold_11_Trichoderma_virens	1316646	93477	93531	0.94	--	0	55	85.7	2e-15	size 1003	Trichoderma_virens
Unigene372	1789	332	631	scaffold_5_Trichoderma_virens	1891249	1755084	1755383	0.9	--	0	301	359	1e-97	size 1789	Trichoderma_virens
Unigene12514	1497	14	1294	gi|322700637|gb|EFY92391.1|	628	189	614	0.65	0.78	0	427	588	1e-166	--	glutamyl-tRNA synthetase [Metarhizium acridum CQMa 102]
Unigene12840	1840	190	927	gi|146324141|ref|XP_753622.2|	451	28	263	0.49	0.63	0	246	222	3e-90	--	salicylate hydroxylase [Aspergillus fumigatus Af293]
Unigene11894	1075	17	648	scaffold_14_Trichoderma_virens	1207874	199049	199680	0.81	--	0	632	309	7e-83	size 1075	Trichoderma_virens
Unigene20134	452	1	415	scaffold_6_Trichoderma_virens	1882819	1857842	1858253	0.83	--	0	415	272	6e-72	size 452	Trichoderma_virens
Unigene10353	2342	418	1812	gi|346323015|gb|EGX92613.1|	827	362	809	0.71	0.8	0.01	472	658	0	--	Zinc finger domain-containing protein, C2H2-type [Cordyceps militaris CM01]
Unigene9766	507	125	184	scaffold_9_Trichoderma_virens	1740819	1012748	1012807	0.88	--	0	60	63.9	3e-09	size 507	Trichoderma_virens
Unigene8438	1434	31	1089	gi|399167497|emb|CCE31709.1|	1226	871	1226	0.52	0.71	0.02	363	365	2e-99	--	uncharacterized protein CPUR_05563 [Claviceps purpurea 20.1]
Unigene21887	226	3	209	gi|346320405|gb|EGX90005.1|	661	594	661	0.71	0.85	0	69	110	7e-24	--	WD repeat protein [Cordyceps militaris CM01]
Unigene4505	235	197	235	scaffold_17_Trichoderma_virens	880303	495332	495294	0.97	--	0	39	69.9	2e-11	size 235	Trichoderma_virens
Unigene13075	866	53	861	scaffold_6_Trichoderma_virens	1882819	402276	403081	0.82	--	0	809	466	1e-130	size 866	Trichoderma_virens
Unigene20349	247	5	184	scaffold_10_Trichoderma_atroviride	1560307	888340	888161	0.9	--	0	180	214	6e-55	size 247	Trichoderma_atroviride
Unigene13004	2281	1061	1981	scaffold_11_Trichoderma_virens	1316646	1053152	1052235	0.82	--	0	924	569	1e-161	size 2281	Trichoderma_virens
Unigene3252	574	4	227	scaffold_11_Trichoderma_atroviride	1543509	227335	227112	0.87	--	0	224	214	2e-54	size 574	Trichoderma_atroviride
Unigene16681	611	5	258	scaffold_2_Trichoderma_atroviride	4122011	588419	588166	0.86	--	0	254	234	2e-60	size 611	Trichoderma_atroviride
Unigene12029	1423	750	1180	scaffold_7_Trichoderma_virens	1857220	1323257	1323699	0.85	--	0.02	443	357	4e-97	size 1423	Trichoderma_virens
Unigene18820	360	1	360	scaffold_11_Trichoderma_virens	1316646	273283	272921	0.91	--	0	363	478	1e-134	size 360	Trichoderma_virens
Unigene7323	933	20	600	scaffold_13_Trichoderma_atroviride	1159790	994292	993712	0.85	--	0	581	494	1e-138	size 933	Trichoderma_atroviride
Unigene12117	1486	34	887	scaffold_23_Trichoderma_virens	464700	12917	13773	0.83	--	0	857	545	1e-154	size 1486	Trichoderma_virens
Unigene11822	928	369	621	scaffold_16_Trichoderma_reeseiV2	824923	655511	655259	0.89	--	0	253	295	8e-79	size 928	Trichoderma_reeseiV2
Unigene5231	467	346	389	scaffold_2_Trichoderma_atroviride	4122011	651712	651669	0.93	--	0	44	63.9	3e-09	size 467	Trichoderma_atroviride
Unigene18369	273	2	268	gi|310798714|gb|EFQ33607.1|	444	345	433	0.44	0.62	0.01	90	75.1	4e-13	--	trichothecene 3-O-acetyltransferase [Glomerella graminicola M1.001]
Unigene16191	1407	111	1028	scaffold_16_Trichoderma_reeseiV2	824923	607946	608863	0.84	--	0	918	710	0	size 1407	Trichoderma_reeseiV2
Unigene13133	1873	78	594	scaffold_5_Trichoderma_virens	1891249	38821	38305	0.85	--	0	517	430	1e-119	size 1873	Trichoderma_virens
Unigene15960	1111	86	897	scaffold_8_Trichoderma_virens	1821084	267256	268067	0.82	--	0	812	500	1e-140	size 1111	Trichoderma_virens
Unigene16355	333	1	57	scaffold_4_Trichoderma_virens	2401340	2213829	2213885	0.91	--	0	57	73.8	2e-12	size 333	Trichoderma_virens
Unigene1093	256	1	63	scaffold_8_Trichoderma_virens	1821084	1681916	1681854	0.93	--	0	63	93.7	2e-18	size 256	Trichoderma_virens
Unigene4267	441	4	441	gi|340516279|gb|EGR46528.1|	986	216	361	0.78	0.87	0	146	232	2e-60	--	phosphatidylinositol 4-kinase [Trichoderma reesei QM6a]
Unigene2681	1505	133	1188	gi|346325293|gb|EGX94890.1|	355	4	355	0.65	0.76	0	354	469	1e-131	--	acyl-CoA thioesterase II [Cordyceps militaris CM01]
Unigene23220	217	161	216	scaffold_8_Trichoderma_virens	1821084	551001	551056	0.94	--	0	56	87.7	9e-17	size 217	Trichoderma_virens
Unigene9151	1415	647	1206	scaffold_4_Trichoderma_virens	2401340	1240838	1240284	0.9	--	0.01	563	646	0	size 1415	Trichoderma_virens
Unigene5294	377	35	363	scaffold_2_Trichoderma_virens	2698325	2477659	2477987	0.86	--	0	329	303	1e-81	size 377	Trichoderma_virens
Unigene20677	363	3	362	gi|3250920|emb|CAA64974.1|	704	516	635	0.8	0.92	0	120	244	3e-64	--	QI74 protein [Hypocrea lixii]
Unigene19555	227	217	2	gi|347841969|emb|CCD56541.1|	319	49	120	0.8	0.91	0	72	129	2e-29	--	similar to COX1 assembly protein Shy1 [Botryotinia fuckeliana]
Unigene1513	231	1	224	scaffold_19_Trichoderma_virens	684366	392364	392587	0.84	--	0	225	161	8e-39	size 231	Trichoderma_virens
Unigene14426	659	357	659	scaffold_12_Trichoderma_atroviride	1468693	574901	575206	0.81	--	0	306	133	5e-30	size 659	Trichoderma_atroviride
Unigene9058	437	349	433	scaffold_1_Trichoderma_atroviride	5619074	4703935	4704019	0.95	--	0	85	137	2e-31	size 437	Trichoderma_atroviride
Unigene12076	1081	54	392	gi|358390041|gb|EHK39447.1|	112	1	112	0.7	0.83	0	113	174	3e-42	--	hypothetical protein TRIATDRAFT_82345 [Trichoderma atroviride IMI 206040]
Unigene13544	2425	901	1648	scaffold_14_Trichoderma_virens	1207874	712164	711417	0.86	--	0	748	706	0	size 2425	Trichoderma_virens
Unigene11141	252	244	2	gi|358384814|gb|EHK22411.1|	863	21	101	0.66	0.8	0	81	111	4e-24	--	hypothetical protein TRIVIDRAFT_28712 [Trichoderma virens Gv29-8]
Unigene11904	358	332	358	scaffold_19_Trichoderma_virens	684366	185778	185804	1	--	0	27	54	2e-06	size 358	Trichoderma_virens
Unigene22734	237	232	2	gi|358388242|gb|EHK25836.1|	194	34	110	0.88	0.94	0	77	144	6e-34	--	hypothetical protein TRIVIDRAFT_219598 [Trichoderma virens Gv29-8]
Unigene22257	256	255	1	gi|340518769|gb|EGR49009.1|	769	553	637	0.96	0.98	0	85	158	3e-38	--	oligomeric Golgi complex component 3 [Trichoderma reesei QM6a]
Unigene12529	664	296	99	gi|358384530|gb|EHK22128.1|	125	60	125	0.9	0.95	0	66	127	7e-55	--	hypothetical protein TRIVIDRAFT_216136 [Trichoderma virens Gv29-8]
Unigene21828	243	65	200	scaffold_18_Trichoderma_virens	790574	318623	318490	0.88	--	0.02	137	113	2e-24	size 243	Trichoderma_virens
Unigene17730	444	398	431	scaffold_2_Trichoderma_atroviride	4122011	2752441	2752474	0.97	--	0	34	60	4e-08	size 444	Trichoderma_atroviride
Unigene11259	2967	1948	857	gi|358390229|gb|EHK39635.1|	502	137	500	0.76	0.89	0	364	580	0	--	cytochrome P450, partial [Trichoderma atroviride IMI 206040]
Unigene16293	598	505	567	scaffold_12_Trichoderma_virens	1276923	339776	339840	0.89	--	0.03	65	67.9	2e-10	size 598	Trichoderma_virens
Unigene9721	1551	137	763	scaffold_7_Trichoderma_virens	1857220	895066	894440	0.89	--	0	627	712	0	size 1551	Trichoderma_virens
Unigene13007	388	31	58	scaffold_26_Trichoderma_virens	361381	245272	245299	1	--	0	28	56	6e-07	size 388	Trichoderma_virens
Unigene21074	216	27	86	scaffold_8_Trichoderma_reeseiV2	1408331	1255993	1255934	0.9	--	0	60	71.9	5e-12	size 216	Trichoderma_reeseiV2
Unigene17905	358	112	358	scaffold_3_Trichoderma_virens	2573579	192495	192249	0.87	--	0	247	236	3e-61	size 358	Trichoderma_virens
Unigene11415	495	1	477	scaffold_12_Trichoderma_atroviride	1468693	1013008	1012532	0.85	--	0	477	383	1e-105	size 495	Trichoderma_atroviride
Unigene473	2052	414	921	scaffold_8_Trichoderma_virens	1821084	1480382	1479875	0.86	--	0	508	476	1e-133	size 2052	Trichoderma_virens
Unigene10673	2230	1196	2101	gi|399165707|emb|CCE33383.1|	308	1	304	0.46	0.64	0.01	306	272	2e-71	--	uncharacterized protein CPUR_07307 [Claviceps purpurea 20.1]
Unigene16566	1259	1	1238	scaffold_5_Trichoderma_virens	1891249	330603	331840	0.88	--	0	1238	1296	0	size 1259	Trichoderma_virens
Unigene11697	2401	1459	1694	scaffold_23_Trichoderma_virens	464700	57135	56899	0.89	--	0	237	264	8e-69	size 2401	Trichoderma_virens
Unigene12348	301	297	37	gi|346979529|gb|EGY22981.1|	390	177	264	0.72	0.82	0.01	88	129	3e-29	--	alcohol dehydrogenase [Verticillium dahliae VdLs.17]
Unigene13305	885	161	344	scaffold_1_Trichoderma_virens	3445002	2648118	2647935	0.88	--	0	184	190	3e-47	size 885	Trichoderma_virens
Unigene17572	394	1	72	scaffold_35_Trichoderma_virens	217988	126835	126906	0.9	--	0	72	87.7	2e-16	size 394	Trichoderma_virens
Unigene15951	1291	137	3	gi|358391786|gb|EHK41190.1|	1877	6	50	0.6	0.73	0	45	57.8	6e-07	--	hypothetical protein TRIATDRAFT_321436 [Trichoderma atroviride IMI 206040]
Unigene4255	264	102	264	scaffold_12_Trichoderma_virens	1276923	293981	293819	0.88	--	0	163	172	2e-42	size 264	Trichoderma_virens
Unigene5787	1509	347	870	scaffold_1_Trichoderma_atroviride	5619074	1432128	1431605	0.91	--	0	524	690	0	size 1509	Trichoderma_atroviride
Unigene21271	201	1	193	scaffold_37_Trichoderma_reeseiV2	132540	25822	25627	0.9	--	0.01	196	232	2e-60	size 201	Trichoderma_reeseiV2
Unigene11375	4628	1	1887	gi|347831507|emb|CCD47204.1|	834	168	834	0.57	0.69	0.06	674	688	0	--	similar to actin binding protein [Botryotinia fuckeliana]
Unigene20997	279	256	2	gi|320594043|gb|EFX06446.1|	778	404	488	0.54	0.72	0	85	102	3e-21	--	leucine rich repeat domain containing protein [Grosmannia clavigera kw1407]
Unigene14132	1372	1371	70	gi|340516226|gb|EGR46476.1|	1738	925	1357	0.86	0.91	0	434	758	0	--	glycosyltransferase family 41 [Trichoderma reesei QM6a]
Unigene17218	317	222	317	scaffold_1_Trichoderma_virens	3445002	1576681	1576586	0.85	--	0	96	79.8	3e-14	size 317	Trichoderma_virens
Unigene21258	223	93	223	scaffold_17_Trichoderma_virens	880303	249590	249720	0.9	--	0	131	157	1e-37	size 223	Trichoderma_virens
Unigene13735	728	240	355	scaffold_12_Trichoderma_virens	1276923	117793	117679	0.86	--	0.02	117	81.8	2e-14	size 728	Trichoderma_virens
Unigene7819	511	196	510	gi|340520186|gb|EGR50423.1|	485	91	195	0.88	0.94	0	105	196	2e-73	--	tryptophanyl-tRNA synthetase [Trichoderma reesei QM6a]
Unigene13729	764	759	1	gi|13242206|gb|AAK16599.1|AF351825_1	1609	72	324	0.83	0.9	0	253	437	1e-121	--	peptide synthetase 1 [Hypocrea virens]
Unigene10736	1238	570	775	scaffold_2_Trichoderma_virens	2698325	2343406	2343616	0.86	--	0.03	212	155	3e-36	size 1238	Trichoderma_virens
Unigene4006	488	137	232	scaffold_1_Trichoderma_virens	3445002	1212259	1212156	0.87	--	0.07	104	99.6	5e-20	size 488	Trichoderma_virens
Unigene20610	345	6	343	scaffold_7_Trichoderma_virens	1857220	1329230	1328893	0.9	--	0	338	408	1e-113	size 345	Trichoderma_virens
Unigene17396	606	332	511	scaffold_12_Trichoderma_virens	1276923	486039	485855	0.84	--	0.05	188	125	1e-27	size 606	Trichoderma_virens
Unigene2337	1141	13	1139	scaffold_10_Trichoderma_atroviride	1560307	367832	368964	0.83	--	0.02	1142	771	0	size 1141	Trichoderma_atroviride
Unigene12789	969	2	964	gi|346325878|gb|EGX95474.1|	638	252	543	0.72	0.8	0	321	454	1e-126	--	histone deacetylase RpdA/Rpd3 [Cordyceps militaris CM01]
Unigene19165	266	1	216	scaffold_7_Trichoderma_reeseiV2	1429972	80967	80752	0.88	--	0	216	230	1e-59	size 266	Trichoderma_reeseiV2
Unigene18963	265	8	224	scaffold_11_Trichoderma_virens	1316646	60370	60154	0.88	--	0	217	224	7e-58	size 265	Trichoderma_virens
Unigene5771	2287	171	260	scaffold_12_Trichoderma_virens	1276923	72777	72685	0.9	--	0.03	93	99.6	3e-19	size 2287	Trichoderma_virens
Unigene14651	1374	685	1374	scaffold_12_Trichoderma_virens	1276923	141220	141911	0.84	--	0.06	716	476	1e-133	size 1374	Trichoderma_virens
Unigene4366	221	70	151	scaffold_9_Trichoderma_virens	1740819	1594718	1594637	0.87	--	0	82	83.8	1e-15	size 221	Trichoderma_virens
Unigene2397	409	64	382	scaffold_12_Trichoderma_atroviride	1468693	1069647	1069965	0.86	--	0.01	322	270	2e-71	size 409	Trichoderma_atroviride
Unigene8391	279	278	3	gi|340992660|gb|EGS23215.1|	792	548	639	0.93	0.96	0	92	167	5e-41	--	oligopeptide transporter-like protein [Chaetomium thermophilum var. thermophilum DSM 1495]
Unigene8365	286	1	195	scaffold_7_Trichoderma_atroviride	1898859	100712	100906	0.87	--	0	195	188	4e-47	size 286	Trichoderma_atroviride
Unigene18374	395	97	388	scaffold_1_Trichoderma_atroviride	5619074	4859032	4859323	0.87	--	0.02	295	283	1e-75	size 395	Trichoderma_atroviride
Unigene11479	1607	2	817	gi|322694667|gb|EFY86490.1|	1283	983	1249	0.56	0.7	0.01	277	307	5e-82	--	ubiquitin carboxyl-terminal hydrolase [Metarhizium acridum CQMa 102]
Unigene11200	1414	1	360	scaffold_3_Trichoderma_virens	2573579	1428267	1427908	0.89	--	0	360	420	1e-116	size 1414	Trichoderma_virens
Unigene7693	637	567	1	gi|358396071|gb|EHK45458.1|	504	205	393	0.84	0.92	0	189	329	3e-89	--	cytochrome P450 [Trichoderma atroviride IMI 206040]
Unigene14068	1761	675	1006	scaffold_7_Trichoderma_reeseiV2	1429972	309695	309355	0.85	--	0.02	341	278	4e-73	size 1761	Trichoderma_reeseiV2
Unigene1715	446	394	440	scaffold_2_Trichoderma_virens	2698325	2461762	2461808	0.95	--	0	47	77.8	2e-13	size 446	Trichoderma_virens
Unigene16595	349	3	303	scaffold_8_Trichoderma_atroviride	1671024	49544	49242	0.86	--	0	303	278	7e-74	size 349	Trichoderma_atroviride
Unigene153	948	948	700	gi|320590672|gb|EFX03115.1|	1277	1195	1277	0.67	0.84	0	83	117	5e-25	--	intradiol ring-cleavage dioxygenase [Grosmannia clavigera kw1407]
Unigene12950	533	1	431	scaffold_15_Trichoderma_atroviride	914816	416353	415911	0.81	--	0.02	443	242	6e-63	size 533	Trichoderma_atroviride
Unigene9105	550	1	546	gi|340520617|gb|EGR50853.1|	501	307	479	0.79	0.85	0	182	285	3e-76	--	map kinase [Trichoderma reesei QM6a]
Unigene23137	317	251	307	scaffold_2_Trichoderma_virens	2698325	970708	970651	0.89	--	0.01	58	60	3e-08	size 317	Trichoderma_virens
Unigene10706	1486	786	1481	gi|399168808|emb|CCE30342.1|	744	38	269	0.67	0.79	0	233	327	5e-88	--	related to TOK1-voltage-gated, outward-rectifying K+ channel [Claviceps purpurea 20.1]
Unigene13404	1862	1438	1124	gi|320588716|gb|EFX01184.1|	185	80	185	0.88	0.96	0	106	196	5e-82	--	ubiquitin-conjugating enzyme h [Grosmannia clavigera kw1407]
Unigene16133	681	1	198	scaffold_9_Trichoderma_virens	1740819	429522	429325	0.89	--	0	198	226	5e-58	size 681	Trichoderma_virens
Unigene3162	353	8	336	scaffold_23_Trichoderma_virens	464700	152678	153006	0.84	--	0	329	256	3e-67	size 353	Trichoderma_virens
Unigene1788	687	2	685	gi|189201033|ref|XP_001936853.1|	896	654	881	0.6	0.75	0	228	278	8e-74	--	kinesin light chain 1 [Pyrenophora tritici-repentis Pt-1C-BFP] >gi|187983952|gb|EDU49440.1| kinesin light chain 1 [Pyrenophora tritici-repentis Pt-1C-BFP]
Unigene22878	243	1	243	scaffold_6_Trichoderma_virens	1882819	1395697	1395939	0.91	--	0	243	315	2e-85	size 243	Trichoderma_virens
Unigene5431	964	93	626	gi|302404128|ref|XP_002999902.1|	150	3	150	0.46	0.62	0	178	170	4e-41	--	nudix domain containing protein [Verticillium albo-atrum VaMs.102] >gi|261361404|gb|EEY23832.1| nudix domain containing protein [Verticillium albo-atrum VaMs.102]
Unigene13128	1427	260	1198	gi|399169528|emb|CCE29776.1|	350	6	342	0.49	0.61	0.08	342	283	6e-75	--	uncharacterized protein CPUR_03623 [Claviceps purpurea 20.1]
Unigene2604	1197	2	1177	gi|322706942|gb|EFY98521.1|	464	73	464	0.81	0.9	0	392	655	0	--	ribosomal protein DAP3 [Metarhizium anisopliae ARSEF 23]
Unigene18229	276	3	97	scaffold_14_Trichoderma_virens	1207874	761158	761252	0.9	--	0	95	117	1e-25	size 276	Trichoderma_virens
Unigene15948	1404	350	1404	scaffold_1_Trichoderma_atroviride	5619074	2696642	2695585	0.9	--	0	1058	1332	0	size 1404	Trichoderma_atroviride
Unigene1791	1572	530	1132	gi|399170841|emb|CCE28382.1|	246	14	202	0.44	0.56	0	202	156	2e-36	--	uncharacterized protein CPUR_01857 [Claviceps purpurea 20.1]
Unigene13031	976	210	351	scaffold_9_Trichoderma_virens	1740819	247463	247319	0.9	--	0.02	145	172	9e-42	size 976	Trichoderma_virens
Unigene10697	959	957	115	gi|399166225|emb|CCE32902.1|	410	122	406	0.6	0.75	0.01	285	354	2e-96	--	related to NADH oxidase [Claviceps purpurea 20.1]
Unigene16460	677	497	669	scaffold_3_Trichoderma_virens	2573579	382200	382372	0.87	--	0	173	176	4e-43	size 677	Trichoderma_virens
Unigene13108	1061	9	906	scaffold_16_Trichoderma_virens	873038	620819	621698	0.79	--	0.05	913	329	7e-89	size 1061	Trichoderma_virens
Unigene2061	419	281	388	scaffold_5_Trichoderma_virens	1891249	1698552	1698655	0.86	--	0.03	108	83.8	3e-15	size 419	Trichoderma_virens
Unigene11957	1245	1135	191	gi|358400410|gb|EHK49741.1|	1702	1	297	0.82	0.87	0	315	511	1e-143	--	glycosyltransferase family 41 protein [Trichoderma atroviride IMI 206040]
Unigene21149	279	105	193	scaffold_1_Trichoderma_atroviride	5619074	1587176	1587264	0.89	--	0	89	105	5e-22	size 279	Trichoderma_atroviride
Unigene1365	243	97	198	scaffold_8_Trichoderma_virens	1821084	1244067	1244166	0.9	--	0.01	102	117	1e-25	size 243	Trichoderma_virens
Unigene12115	2151	1568	1832	scaffold_6_Trichoderma_virens	1882819	1804290	1804554	0.89	--	0	265	311	3e-83	size 2151	Trichoderma_virens
Unigene21804	219	106	186	scaffold_2_Trichoderma_virens	2698325	667683	667603	0.87	--	0	81	81.8	5e-15	size 219	Trichoderma_virens
Unigene17946	447	86	408	scaffold_12_Trichoderma_virens	1276923	1051938	1052260	0.85	--	0	323	276	4e-73	size 447	Trichoderma_virens
Unigene15473	4733	592	1162	scaffold_12_Trichoderma_virens	1276923	963410	963980	0.9	--	0	571	704	0	size 4733	Trichoderma_virens
Unigene21727	398	1	248	scaffold_21_Trichoderma_virens	601124	492760	492513	0.81	--	0	248	127	2e-28	size 398	Trichoderma_virens
Unigene9210	2111	1848	217	gi|317026934|ref|XP_001399817.2|	569	16	558	0.42	0.58	0.01	552	417	1e-115	--	pyruvate decarboxylase [Aspergillus niger CBS 513.88]
Unigene14752	3244	2581	3244	scaffold_8_Trichoderma_atroviride	1671024	753577	754240	0.85	--	0	664	531	1e-149	size 3244	Trichoderma_atroviride
Unigene19928	442	2	442	scaffold_12_Trichoderma_virens	1276923	1066923	1066483	0.83	--	0	441	287	1e-76	size 442	Trichoderma_virens
Unigene11752	1063	543	1063	scaffold_5_Trichoderma_virens	1891249	68569	68050	0.84	--	0	521	398	1e-110	size 1063	Trichoderma_virens
Unigene1316	355	1	262	scaffold_2_Trichoderma_atroviride	4122011	193842	193581	0.93	--	0	262	385	1e-106	size 355	Trichoderma_atroviride
Unigene18396	357	6	313	scaffold_28_Trichoderma_virens	307629	23178	22871	0.86	--	0	308	285	3e-76	size 357	Trichoderma_virens
Unigene1073	217	12	217	scaffold_10_Trichoderma_atroviride	1560307	1199484	1199689	0.86	--	0	206	194	5e-49	size 217	Trichoderma_atroviride
Unigene17254	420	45	303	scaffold_4_Trichoderma_atroviride	2789330	1432340	1432598	0.89	--	0	259	291	6e-78	size 420	Trichoderma_atroviride
Unigene11788	1686	1	1149	gi|4530579|gb|AAD22102.1|	575	177	561	0.86	0.9	0	386	657	0	--	Pad-1 [Neurospora crassa]
Unigene9995	2977	2629	920	gi|320588710|gb|EFX01178.1|	1222	385	955	0.44	0.59	0.03	591	484	0	--	alpha-ketoglutarate-dependent sulfonate dioxygenase [Grosmannia clavigera kw1407]
Unigene9042	1848	491	1339	gi|322694996|gb|EFY86812.1|	362	80	362	0.78	0.9	0	283	471	1e-151	--	THO complex subunit 3 [Metarhizium acridum CQMa 102]
Unigene8623	735	1	613	scaffold_5_Trichoderma_virens	1891249	846212	846824	0.88	--	0	613	652	0	size 735	Trichoderma_virens
Unigene7964	518	4	516	gi|346973677|gb|EGY17129.1|	743	565	721	0.48	0.61	0	172	154	7e-37	--	GRC3 protein [Verticillium dahliae VdLs.17]
Unigene8741	1558	291	680	gi|399170332|emb|CCE28709.1|	131	1	131	0.77	0.9	0	131	203	1e-50	--	uncharacterized protein CPUR_02397 [Claviceps purpurea 20.1]
Unigene13531	2100	689	1768	gi|340520345|gb|EGR50581.1|	367	3	367	0.85	0.9	0.01	367	609	1e-172	--	basic leucine zipper transcription factor domain-containing protein [Trichoderma reesei QM6a]
Unigene8630	359	240	348	scaffold_13_Trichoderma_virens	1256836	1181578	1181470	0.91	--	0	109	145	7e-34	size 359	Trichoderma_virens
Unigene18944	397	360	1	gi|358378276|gb|EHK15958.1|	465	1	120	0.85	0.9	0	120	216	9e-56	--	glycoside hydrolase family 72 protein [Trichoderma virens Gv29-8]
Unigene12049	4474	1242	3638	gi|380491714|emb|CCF35124.1|	891	42	807	0.58	0.72	0.01	808	897	0	--	fucose permease [Colletotrichum higginsianum]
Unigene6185	1258	1	279	gi|340515713|gb|EGR45965.1|	833	722	831	0.64	0.71	0.15	110	134	7e-30	--	predicted protein [Trichoderma reesei QM6a]
Unigene19743	253	165	229	scaffold_10_Trichoderma_atroviride	1560307	116851	116787	0.89	--	0	65	73.8	2e-12	size 253	Trichoderma_atroviride
Unigene10148	6010	3687	4255	scaffold_6_Trichoderma_virens	1882819	925350	925919	0.82	--	0	570	321	1e-85	size 6010	Trichoderma_virens
Unigene7622	790	9	757	scaffold_10_Trichoderma_virens	1529422	391856	392608	0.84	--	0.02	759	509	1e-143	size 790	Trichoderma_virens
Unigene7229	609	537	569	scaffold_22_Trichoderma_virens	526187	95139	95171	1	--	0	33	65.9	9e-10	size 609	Trichoderma_virens
Unigene11354	782	705	322	gi|302915138|ref|XP_003051380.1|	403	260	387	0.37	0.51	0	129	84.3	3e-15	--	expressed protein [Nectria haematococca mpVI 77-13-4] >gi|256732318|gb|EEU45667.1| expressed protein [Nectria haematococca mpVI 77-13-4]
Unigene11776	1619	1219	1265	scaffold_7_Trichoderma_virens	1857220	938315	938364	0.92	--	0.06	50	63.9	1e-08	size 1619	Trichoderma_virens
Unigene7540	201	1	45	scaffold_15_Trichoderma_atroviride	914816	821268	821225	0.95	--	0.02	45	65.9	3e-10	size 201	Trichoderma_atroviride
Unigene7823	287	74	286	gi|358389723|gb|EHK27315.1|	831	27	97	0.8	0.85	0	71	114	6e-25	--	hypothetical protein TRIVIDRAFT_34593 [Trichoderma virens Gv29-8]
Unigene6590	1680	3	776	gi|322707009|gb|EFY98588.1|	717	330	587	0.8	0.91	0	260	423	1e-160	--	DNA-binding protein SMUBP-2 [Metarhizium anisopliae ARSEF 23]
Unigene17941	298	15	296	gi|169772525|ref|XP_001820731.1|	345	234	329	0.46	0.68	0.02	96	97.4	8e-20	--	dihydroflavonal-4-reductase [Aspergillus oryzae RIB40]
Unigene21027	274	91	127	scaffold_5_Trichoderma_virens	1891249	1787464	1787500	0.94	--	0	37	58	1e-07	size 274	Trichoderma_virens
Unigene13638	955	695	820	scaffold_8_Trichoderma_virens	1821084	1030357	1030482	0.92	--	0	126	178	1e-43	size 955	Trichoderma_virens
Unigene17380	773	47	500	scaffold_1_Trichoderma_virens	3445002	2957301	2956848	0.86	--	0	454	424	1e-117	size 773	Trichoderma_virens
Unigene10608	1189	1187	81	gi|225677924|gb|EEH16208.1|	1241	873	1241	0.94	0.96	0	369	687	0	--	U2 snRNP component prp10 [Paracoccidioides brasiliensis Pb03]
Unigene22490	208	53	207	scaffold_27_Trichoderma_virens	326002	274866	275020	0.85	--	0	155	133	2e-30	size 208	Trichoderma_virens
Unigene19583	264	71	240	scaffold_10_Trichoderma_atroviride	1560307	123861	124030	0.85	--	0	170	139	3e-32	size 264	Trichoderma_atroviride
Unigene5147	251	87	217	scaffold_2_Trichoderma_virens	2698325	2687406	2687276	0.9	--	0	131	157	1e-37	size 251	Trichoderma_virens
Unigene10628	779	376	713	scaffold_30_Trichoderma_virens	270378	108010	107672	0.86	--	0.04	346	276	7e-73	size 779	Trichoderma_virens
Unigene4731	1019	550	608	scaffold_2_Trichoderma_virens	2698325	2436498	2436441	0.93	--	0.01	59	77.8	4e-13	size 1019	Trichoderma_virens
Unigene6142	956	955	230	gi|118161444|gb|ABK64120.1|	530	291	530	0.69	0.8	0.02	247	340	4e-92	--	secreted aspartic proteinase [Hypocrea lixii]
Unigene1876	1104	98	1100	scaffold_6_Trichoderma_atroviride	2002610	1748784	1747758	0.83	--	0.02	1027	688	0	size 1104	Trichoderma_atroviride
Unigene18563	241	151	74	gi|358386562|gb|EHK24158.1|	97	72	97	0.8	0.92	0	26	52.8	1e-13	--	hypothetical protein TRIVIDRAFT_148840, partial [Trichoderma virens Gv29-8]
Unigene15524	9764	1214	2693	scaffold_12_Trichoderma_reeseiV2	1022062	50892	52371	0.85	--	0	1480	1189	0	size 9764	Trichoderma_reeseiV2
Unigene10491	2131	1708	1921	scaffold_7_Trichoderma_virens	1857220	221402	221189	0.85	--	0	214	170	8e-41	size 2131	Trichoderma_virens
Unigene982	221	2	220	gi|358392287|gb|EHK41691.1|	507	254	326	0.82	0.91	0	73	132	2e-30	--	hypothetical protein TRIATDRAFT_295525 [Trichoderma atroviride IMI 206040]
Unigene51	599	26	188	scaffold_1_Trichoderma_reeseiV2	3756989	1910150	1910312	0.92	--	0	163	228	1e-58	size 599	Trichoderma_reeseiV2
Unigene16740	839	17	235	scaffold_6_Trichoderma_virens	1882819	657455	657673	0.88	--	0	219	236	6e-61	size 839	Trichoderma_virens
Unigene12212	250	8	186	scaffold_1_Trichoderma_virens	3445002	3000622	3000444	0.88	--	0	179	188	4e-47	size 250	Trichoderma_virens
Unigene8950	1359	706	800	scaffold_12_Trichoderma_virens	1276923	743677	743583	0.89	--	0	95	109	2e-22	size 1359	Trichoderma_virens
Unigene3149	449	1	414	scaffold_26_Trichoderma_virens	361381	235000	234587	0.85	--	0	414	353	2e-96	size 449	Trichoderma_virens
Unigene10170	404	233	403	gi|346325421|gb|EGX95018.1|	386	5	62	0.62	0.7	0.01	58	72.4	3e-12	--	C2H2 finger domain protein, putative [Cordyceps militaris CM01]
Unigene287	1708	2	1557	scaffold_11_Trichoderma_atroviride	1543509	166158	167713	0.85	--	0	1556	1332	0	size 1708	Trichoderma_atroviride
Unigene12969	1824	529	1100	scaffold_2_Trichoderma_atroviride	4122011	849162	849739	0.82	--	0.01	578	355	2e-96	size 1824	Trichoderma_atroviride
Unigene8586	1186	695	1186	scaffold_14_Trichoderma_virens	1207874	1067818	1067327	0.83	--	0	492	349	8e-95	size 1186	Trichoderma_virens
Unigene15331	3923	3442	3756	scaffold_6_Trichoderma_atroviride	2002610	679666	679980	0.88	--	0	315	347	1e-93	size 3923	Trichoderma_atroviride
Unigene2020	702	490	702	scaffold_4_Trichoderma_virens	2401340	157622	157410	0.79	--	0	213	81.8	2e-14	size 702	Trichoderma_virens
Unigene17701	565	564	349	gi|358385672|gb|EHK23268.1|	708	640	708	0.72	0.79	0	72	95.9	5e-19	--	Hypothetical protein TRIVIDRAFT_64278 [Trichoderma virens Gv29-8]
Unigene9296	1054	2	1051	scaffold_6_Trichoderma_virens	1882819	1620757	1621806	0.85	--	0	1050	837	0	size 1054	Trichoderma_virens
Unigene1941	1022	127	1022	scaffold_6_Trichoderma_virens	1882819	1830476	1831371	0.83	--	0	896	634	0	size 1022	Trichoderma_virens
Unigene8478	577	385	440	scaffold_4_Trichoderma_reeseiV2	1832615	1420333	1420390	0.91	--	0.03	58	69.9	6e-11	size 577	Trichoderma_reeseiV2
Unigene740	256	255	1	gi|380496345|emb|CCF31790.1|	490	108	192	0.6	0.76	0	85	119	2e-26	--	monooxygenase [Colletotrichum higginsianum]
Unigene6425	1083	780	824	scaffold_6_Trichoderma_virens	1882819	802066	802021	0.93	--	0.02	46	60	1e-07	size 1083	Trichoderma_virens
Unigene7494	448	16	401	scaffold_5_Trichoderma_virens	1891249	126331	125937	0.85	--	0.02	395	331	7e-90	size 448	Trichoderma_virens
Unigene11720	255	69	143	scaffold_2_Trichoderma_virens	2698325	1496460	1496387	0.89	--	0.03	76	73.8	2e-12	size 255	Trichoderma_virens
Unigene12008	845	133	421	scaffold_6_Trichoderma_virens	1882819	1168321	1168032	0.87	--	0.01	292	266	7e-70	size 845	Trichoderma_virens
Unigene8572	1259	1255	572	gi|358393945|gb|EHK43346.1|	305	69	299	0.31	0.49	0.07	247	129	2e-28	--	hypothetical protein TRIATDRAFT_130841 [Trichoderma atroviride IMI 206040]
Unigene811	203	186	1	gi|340518804|gb|EGR49044.1|	697	23	86	0.64	0.71	0.03	64	77.8	7e-14	--	predicted protein [Trichoderma reesei QM6a]
Unigene8184	381	134	370	scaffold_10_Trichoderma_virens	1529422	1427565	1427327	0.81	--	0.04	243	115	7e-25	size 381	Trichoderma_virens
Unigene16796	337	58	84	scaffold_8_Trichoderma_virens	1821084	793383	793357	1	--	0	27	54	2e-06	size 337	Trichoderma_virens
Unigene11053	375	375	1	gi|322707653|gb|EFY99231.1|	251	13	138	0.34	0.53	0	126	80.1	1e-14	--	Poly(A) polymerase type 3 [Metarhizium anisopliae ARSEF 23]
Unigene21909	291	1	291	scaffold_5_Trichoderma_virens	1891249	1806995	1806705	0.88	--	0	291	307	7e-83	size 291	Trichoderma_virens
Unigene5840	2109	1221	1646	scaffold_3_Trichoderma_virens	2573579	1236268	1236693	0.85	--	0	426	345	2e-93	size 2109	Trichoderma_virens
Unigene21210	263	30	118	scaffold_7_Trichoderma_atroviride	1898859	1444999	1444911	0.91	--	0	89	113	2e-24	size 263	Trichoderma_atroviride
Unigene3001	977	179	410	scaffold_1_Trichoderma_virens	3445002	989235	989004	0.93	--	0	232	333	4e-90	size 977	Trichoderma_virens
Unigene9012	1548	1	89	scaffold_15_Trichoderma_atroviride	914816	42197	42109	0.88	--	0	89	97.6	7e-19	size 1548	Trichoderma_atroviride
Unigene12362	3192	2323	911	gi|399172524|emb|CCE26671.1|	522	3	522	0.69	0.72	0.11	530	704	0	--	uncharacterized protein CPUR_00140 [Claviceps purpurea 20.1]
Unigene6232	988	317	457	scaffold_1_Trichoderma_virens	3445002	1993490	1993631	0.91	--	0.03	144	161	3e-38	size 988	Trichoderma_virens
Unigene4311	621	554	603	scaffold_1_Trichoderma_virens	3445002	1679214	1679263	0.92	--	0	50	67.9	2e-10	size 621	Trichoderma_virens
Unigene208	1270	881	1253	scaffold_9_Trichoderma_virens	1740819	119222	118849	0.85	--	0.01	377	303	5e-81	size 1270	Trichoderma_virens
Unigene17984	1294	1031	1292	scaffold_2_Trichoderma_reeseiV2	2007204	1206079	1206340	0.85	--	0	262	210	5e-53	size 1294	Trichoderma_reeseiV2
Unigene9953	565	295	549	scaffold_20_Trichoderma_virens	635910	492989	493243	0.9	--	0	255	323	2e-87	size 565	Trichoderma_virens
Unigene844	214	212	3	gi|358388450|gb|EHK26043.1|	764	420	489	0.87	0.9	0	70	141	4e-33	--	hypothetical protein TRIVIDRAFT_35845 [Trichoderma virens Gv29-8]
Unigene7233	641	393	490	scaffold_6_Trichoderma_atroviride	2002610	1273403	1273500	0.87	--	0.04	100	73.8	4e-12	size 641	Trichoderma_atroviride
Unigene4270	293	287	3	gi|358377788|gb|EHK15471.1|	1318	40	134	0.54	0.78	0	95	115	3e-25	--	hypothetical protein TRIVIDRAFT_165017 [Trichoderma virens Gv29-8]
Unigene344	5487	2241	4213	scaffold_10_Trichoderma_virens	1529422	573005	571030	0.87	--	0	1979	1963	0	size 5487	Trichoderma_virens
Unigene15640	600	229	583	scaffold_7_Trichoderma_virens	1857220	929169	929531	0.86	--	0.06	371	295	5e-79	size 600	Trichoderma_virens
Unigene3157	1345	166	719	scaffold_2_Trichoderma_virens	2698325	240230	239677	0.81	--	0	554	297	3e-79	size 1345	Trichoderma_virens
Unigene6583	741	138	551	scaffold_29_Trichoderma_virens	270483	7116	6703	0.85	--	0	414	337	2e-91	size 741	Trichoderma_virens
Unigene15463	1510	610	1397	scaffold_6_Trichoderma_atroviride	2002610	644224	645011	0.85	--	0	788	626	1e-178	size 1510	Trichoderma_atroviride
Unigene9201	558	32	543	scaffold_34_Trichoderma_virens	223059	119999	119488	0.82	--	0	512	301	8e-81	size 558	Trichoderma_virens
Unigene22315	259	6	259	scaffold_12_Trichoderma_virens	1276923	456882	457135	0.83	--	0	254	170	9e-42	size 259	Trichoderma_virens
Unigene16709	877	2	877	gi|399171070|emb|CCE28164.1|	743	317	602	0.45	0.65	0.01	295	259	6e-68	--	uncharacterized protein CPUR_01638 [Claviceps purpurea 20.1]
Unigene15930	1197	1122	1161	scaffold_8_Trichoderma_virens	1821084	899330	899291	0.92	--	0	40	56	2e-06	size 1197	Trichoderma_virens
Unigene20414	425	190	302	scaffold_14_Trichoderma_virens	1207874	454898	454786	0.96	--	0	113	192	4e-48	size 425	Trichoderma_virens
Unigene6863	260	2	259	gi|347836962|emb|CCD51534.1|	243	145	233	0.5	0.66	0.04	90	82	4e-15	--	similar to nucleoside-diphosphate-sugar epimerase [Botryotinia fuckeliana]
Unigene18633	639	2	328	gi|322706282|gb|EFY97863.1|	403	294	398	0.56	0.77	0	109	138	1e-31	--	salicylate hydroxylase [Metarhizium anisopliae ARSEF 23]
Unigene3917	935	647	726	scaffold_14_Trichoderma_virens	1207874	1099832	1099912	0.92	--	0.01	81	105	2e-21	size 935	Trichoderma_virens
Unigene13645	506	21	470	gi|340521620|gb|EGR51854.1|	1891	1399	1538	0.64	0.7	0.02	154	179	2e-44	--	PH-domain-containing protein [Trichoderma reesei QM6a]
Unigene8006	586	42	380	gi|213406904|ref|XP_002174223.1|	386	241	357	0.31	0.49	0.05	119	54.7	1e-06	--	histidinol-phosphate aminotransferase [Schizosaccharomyces japonicus yFS275] >gi|212002270|gb|EEB07930.1| histidinol-phosphate aminotransferase [Schizosaccharomyces japonicus yFS275]
Unigene20914	378	252	367	scaffold_5_Trichoderma_reeseiV2	1729360	826908	826793	0.87	--	0	116	119	4e-26	size 378	Trichoderma_reeseiV2
Unigene8882	810	251	457	scaffold_1_Trichoderma_virens	3445002	1880410	1880616	0.89	--	0	207	244	2e-63	size 810	Trichoderma_virens
Unigene14689	2670	678	2311	scaffold_23_Trichoderma_virens	464700	221845	220189	0.9	--	0.01	1661	1998	0	size 2670	Trichoderma_virens
Unigene15381	2397	780	1181	scaffold_2_Trichoderma_virens	2698325	2074466	2074861	0.84	--	0.01	402	299	1e-79	size 2397	Trichoderma_virens
Unigene5669	1880	1879	767	gi|229662009|gb|ACQ84444.1|	1261	891	1261	0.97	0.99	0	371	735	0	--	DNA-dependent RNA polymerase II beta subunit [Epichloe festucae]
Unigene3575	309	4	305	scaffold_6_Trichoderma_virens	1882819	997733	997432	0.89	--	0	302	337	8e-92	size 309	Trichoderma_virens
Unigene10925	1757	205	1284	scaffold_25_Trichoderma_virens	390681	281567	282646	0.81	--	0	1080	523	1e-147	size 1757	Trichoderma_virens
Unigene19859	256	2	77	scaffold_2_Trichoderma_atroviride	4122011	895149	895224	0.9	--	0	76	95.6	4e-19	size 256	Trichoderma_atroviride
Unigene1193	266	265	2	gi|358377593|gb|EHK15276.1|	478	356	443	0.84	0.89	0	88	153	1e-36	--	hypothetical protein TRIVIDRAFT_232533 [Trichoderma virens Gv29-8]
Unigene22443	210	1	210	gi|358395058|gb|EHK44451.1|	742	655	724	0.61	0.76	0.01	71	85.1	4e-16	--	hypothetical protein TRIATDRAFT_87489 [Trichoderma atroviride IMI 206040]
Unigene22577	347	36	345	scaffold_23_Trichoderma_virens	464700	133097	132788	0.88	--	0	310	321	5e-87	size 347	Trichoderma_virens
Unigene10611	1177	1115	90	gi|322710844|gb|EFZ02418.1|	535	1	358	0.35	0.55	0.06	364	192	2e-47	--	Smr domain protein [Metarhizium anisopliae ARSEF 23]
Unigene2086	502	1	309	gi|340517365|gb|EGR47609.1|	121	19	121	0.6	0.79	0	103	142	3e-33	--	predicted protein [Trichoderma reesei QM6a]
Unigene1885	387	3	344	gi|322702925|gb|EFY94544.1|	507	166	277	0.6	0.8	0	114	152	3e-36	--	amidohydrolase family protein [Metarhizium anisopliae ARSEF 23]
Unigene244	513	81	512	gi|322711579|gb|EFZ03152.1|	648	371	514	0.88	0.95	0	144	269	2e-71	--	arginyl-tRNA synthetase [Metarhizium anisopliae ARSEF 23]
Unigene22185	238	4	238	scaffold_4_Trichoderma_atroviride	2789330	2643903	2643669	0.89	--	0	235	268	5e-71	size 238	Trichoderma_atroviride
Unigene15384	351	45	159	scaffold_17_Trichoderma_virens	880303	271996	271882	0.93	--	0	115	165	8e-40	size 351	Trichoderma_virens
Unigene16437	725	1	601	scaffold_1_Trichoderma_atroviride	5619074	3395683	3396283	0.88	--	0	601	660	0	size 725	Trichoderma_atroviride
Unigene14423	1063	2	594	scaffold_16_Trichoderma_virens	873038	791746	792338	0.89	--	0	593	700	0	size 1063	Trichoderma_virens
Unigene15906	795	764	282	gi|320591937|gb|EFX04376.1|	723	563	716	0.29	0.49	0.04	168	63.5	5e-09	--	hypothetical protein CMQ_1304 [Grosmannia clavigera kw1407]
Unigene13126	1673	583	1409	scaffold_17_Trichoderma_virens	880303	791420	792246	0.84	--	0	827	609	1e-173	size 1673	Trichoderma_virens
Unigene13191	646	451	489	scaffold_2_Trichoderma_atroviride	4122011	1464764	1464802	0.97	--	0	39	69.9	6e-11	size 646	Trichoderma_atroviride
Unigene9170	823	6	668	scaffold_26_Trichoderma_virens	361381	216851	216189	0.87	--	0	663	672	0	size 823	Trichoderma_virens
Unigene17421	585	17	484	gi|358379236|gb|EHK16916.1|	479	285	438	0.41	0.58	0	156	110	2e-23	--	hypothetical protein TRIVIDRAFT_65884 [Trichoderma virens Gv29-8]
Unigene3988	546	541	2	gi|358388514|gb|EHK26107.1|	499	184	364	0.53	0.72	0.02	184	202	4e-51	--	hypothetical protein TRIVIDRAFT_218279 [Trichoderma virens Gv29-8]
Unigene17862	631	484	631	scaffold_14_Trichoderma_atroviride	1008092	390618	390471	0.83	--	0	148	95.6	1e-18	size 631	Trichoderma_atroviride
Unigene7721	263	5	43	scaffold_11_Trichoderma_virens	1316646	1294641	1294603	0.92	--	0	39	54	1e-06	size 263	Trichoderma_virens
Unigene20077	300	189	298	scaffold_3_Trichoderma_atroviride	3040920	2830573	2830464	0.95	--	0	110	178	4e-44	size 300	Trichoderma_atroviride
Unigene2417	815	3	599	gi|322698567|gb|EFY90336.1|	338	130	328	0.86	0.94	0	199	352	8e-96	--	mitochondrial carrier protein [Metarhizium acridum CQMa 102]
Unigene18000	284	87	270	scaffold_3_Trichoderma_virens	2573579	1237229	1237412	0.85	--	0	184	151	9e-36	size 284	Trichoderma_virens
Unigene9321	1299	299	671	scaffold_1_Trichoderma_virens	3445002	2600693	2601065	0.87	--	0	373	383	1e-105	size 1299	Trichoderma_virens
Unigene8150	766	25	221	scaffold_13_Trichoderma_atroviride	1159790	819706	819509	0.92	--	0.01	199	270	4e-71	size 766	Trichoderma_atroviride
Unigene10040	1429	1230	1346	scaffold_15_Trichoderma_virens	964667	330131	330015	0.83	--	0	117	81.8	4e-14	size 1429	Trichoderma_virens
Unigene7686	296	21	296	scaffold_25_Trichoderma_virens	390681	197843	197568	0.88	--	0	276	285	3e-76	size 296	Trichoderma_virens
Unigene4297	858	2	652	gi|358396736|gb|EHK46117.1|	591	373	589	0.86	0.94	0	217	380	1e-104	--	ferrioxamine B transporter [Trichoderma atroviride IMI 206040]
Unigene5028	595	44	123	scaffold_20_Trichoderma_virens	635910	600739	600818	0.9	--	0	80	95.6	1e-18	size 595	Trichoderma_virens
Unigene18183	303	36	136	scaffold_19_Trichoderma_virens	684366	422796	422894	0.91	--	0.01	101	123	2e-27	size 303	Trichoderma_virens
Unigene13273	218	1	216	gi|358389383|gb|EHK26975.1|	519	414	485	0.8	0.9	0	72	122	2e-27	--	glycosyltransferase family 4 protein [Trichoderma virens Gv29-8]
Unigene13124	1712	640	1240	scaffold_17_Trichoderma_virens	880303	791382	791982	0.83	--	0	601	414	1e-114	size 1712	Trichoderma_virens
Unigene10943	1808	924	1800	scaffold_25_Trichoderma_virens	390681	66478	65602	0.84	--	0	877	676	0	size 1808	Trichoderma_virens
Unigene2728	208	119	170	scaffold_2_Trichoderma_virens	2698325	856568	856517	0.9	--	0	52	63.9	1e-09	size 208	Trichoderma_virens
Unigene15741	1108	666	1105	scaffold_3_Trichoderma_virens	2573579	417061	417500	0.88	--	0	440	484	1e-135	size 1108	Trichoderma_virens
Unigene18020	379	101	309	scaffold_3_Trichoderma_virens	2573579	795417	795215	0.87	--	0.02	209	192	4e-48	size 379	Trichoderma_virens
Unigene13955	841	258	625	scaffold_33_Trichoderma_virens	227441	197586	197958	0.81	--	0.06	383	194	2e-48	size 841	Trichoderma_virens
Unigene11575	1260	1260	1150	gi|358393916|gb|EHK43317.1|	73	37	73	0.83	0.89	0	37	66.2	2e-09	--	hypothetical protein TRIATDRAFT_310861 [Trichoderma atroviride IMI 206040]
Unigene2683	1518	393	953	scaffold_1_Trichoderma_atroviride	5619074	4495987	4496550	0.87	--	0	564	559	1e-158	size 1518	Trichoderma_atroviride
Unigene11965	222	5	167	scaffold_1_Trichoderma_atroviride	5619074	4151628	4151466	0.86	--	0.01	164	135	4e-31	size 222	Trichoderma_atroviride
Unigene2549	1027	1	1025	scaffold_5_Trichoderma_atroviride	2123111	886026	885002	0.85	--	0	1025	866	0	size 1027	Trichoderma_atroviride
Unigene2234	399	64	162	scaffold_1_Trichoderma_virens	3445002	1859024	1858926	0.82	--	0	99	61.9	9e-09	size 399	Trichoderma_virens
Unigene19726	805	489	536	scaffold_1_Trichoderma_atroviride	5619074	1976417	1976370	0.95	--	0	48	79.8	8e-14	size 805	Trichoderma_atroviride
Unigene15827	1635	1634	930	gi|322712455|gb|EFZ04028.1|	1340	1097	1340	0.44	0.65	0.03	244	216	1e-54	--	thermotolerance protein [Metarhizium anisopliae ARSEF 23]
Unigene17402	399	211	237	scaffold_12_Trichoderma_virens	1276923	485206	485180	1	--	0	27	54	2e-06	size 399	Trichoderma_virens
Unigene16477	650	285	1	gi|380490909|emb|CCF35689.1|	340	1	95	0.7	0.78	0	95	131	1e-29	--	retinol dehydrogenase 12 [Colletotrichum higginsianum]
Unigene16417	282	2	271	gi|358396643|gb|EHK46024.1|	1608	1519	1608	0.81	0.86	0	90	155	3e-37	--	non-ribosomal peptide synthetase [Trichoderma atroviride IMI 206040]
Unigene11508	394	200	287	scaffold_17_Trichoderma_virens	880303	191149	191231	0.87	--	0.07	89	63.9	2e-09	size 394	Trichoderma_virens
Unigene10529	448	1	165	gi|302664915|ref|XP_003024082.1|	1663	1402	1456	0.65	0.83	0	55	78.6	4e-14	--	hypothetical protein TRV_01781 [Trichophyton verrucosum HKI 0517] >gi|291188111|gb|EFE43464.1| hypothetical protein TRV_01781 [Trichophyton verrucosum HKI 0517]
Unigene12537	2646	2013	295	gi|346970642|gb|EGY14094.1|	586	1	585	0.85	0.91	0.02	585	998	0	--	serine/threonine-protein kinase gad8 [Verticillium dahliae VdLs.17]
Unigene3422	218	20	85	scaffold_2_Trichoderma_virens	2698325	1393844	1393909	0.95	--	0	66	107	9e-23	size 218	Trichoderma_virens
Unigene12197	866	414	792	scaffold_5_Trichoderma_virens	1891249	1562278	1561900	0.93	--	0	379	569	1e-161	size 866	Trichoderma_virens
Unigene17375	331	216	157	gi|242818872|ref|XP_002487203.1|	586	22	41	0.7	0.95	0	20	39.3	8e-06	--	C6 transcription factor, putative [Talaromyces stipitatus ATCC 10500] >gi|218713668|gb|EED13092.1| C6 transcription factor, putative [Talaromyces stipitatus ATCC 10500]
Unigene11110	641	9	41	scaffold_1_Trichoderma_atroviride	5619074	3281830	3281798	0.96	--	0	33	58	2e-07	size 641	Trichoderma_atroviride
Unigene12458	2346	125	871	gi|380482507|emb|CCF41198.1|	449	1	249	0.78	0.9	0	249	412	0	--	major facilitator superfamily transporter [Colletotrichum higginsianum]
Unigene16816	1037	1036	122	gi|255950836|ref|XP_002566185.1|	497	172	491	0.33	0.51	0.05	323	178	2e-43	--	Pc22g22910 [Penicillium chrysogenum Wisconsin 54-1255] >gi|211593202|emb|CAP99579.1| Pc22g22910 [Penicillium chrysogenum Wisconsin 54-1255]
Unigene8949	1615	243	716	scaffold_8_Trichoderma_virens	1821084	1337833	1337360	0.87	--	0	474	464	1e-129	size 1615	Trichoderma_virens
Unigene17866	330	2	328	gi|340517596|gb|EGR47840.1|	1367	644	752	0.88	0.96	0	109	199	2e-50	--	Hydantoinase/oxoprolinase [Trichoderma reesei QM6a]
Unigene7505	540	310	539	scaffold_7_Trichoderma_virens	1857220	1344636	1344865	0.86	--	0	230	202	5e-51	size 540	Trichoderma_virens
Unigene22278	219	32	157	scaffold_4_Trichoderma_atroviride	2789330	1632837	1632962	0.9	--	0	126	155	4e-37	size 219	Trichoderma_atroviride
Unigene18239	342	1	241	scaffold_4_Trichoderma_virens	2401340	1782021	1781781	0.9	--	0	241	295	3e-79	size 342	Trichoderma_virens
Unigene17433	531	97	514	scaffold_19_Trichoderma_virens	684366	241808	241398	0.85	--	0.04	425	329	3e-89	size 531	Trichoderma_virens
Unigene6982	604	339	508	scaffold_7_Trichoderma_virens	1857220	1065264	1065098	0.81	--	0.06	174	85.7	1e-15	size 604	Trichoderma_virens
Unigene176	6557	3935	5482	gi|310791993|gb|EFQ27520.1|	524	8	523	0.81	0.89	0	516	868	0	--	2,3-bisphosphoglycerate-independent phosphoglycerate mutase [Glomerella graminicola M1.001]
Unigene19141	216	1	216	gi|358400938|gb|EHK50253.1|	275	169	240	0.73	0.93	0	72	114	9e-25	--	hypothetical protein TRIATDRAFT_280152 [Trichoderma atroviride IMI 206040]
Unigene11425	1075	225	491	scaffold_13_Trichoderma_atroviride	1159790	299494	299228	0.91	--	0	267	347	3e-94	size 1075	Trichoderma_atroviride
Unigene22999	247	238	2	gi|340522815|gb|EGR53048.1|	517	160	238	0.67	0.81	0	79	125	2e-28	--	predicted protein [Trichoderma reesei QM6a]
Unigene17553	284	2	116	scaffold_13_Trichoderma_virens	1256836	258963	259077	0.86	--	0	115	109	3e-23	size 284	Trichoderma_virens
Unigene2571	2618	10	1905	gi|389646107|ref|XP_003720685.1|	831	157	831	0.55	0.67	0.09	695	717	0	--	choline kinase [Magnaporthe oryzae 70-15] >gi|351638077|gb|EHA45942.1| choline kinase [Magnaporthe oryzae 70-15]
Unigene13939	474	77	296	scaffold_5_Trichoderma_virens	1891249	1399465	1399684	0.91	--	0	220	293	2e-78	size 474	Trichoderma_virens
Unigene18340	667	562	609	scaffold_4_Trichoderma_virens	2401340	346254	346302	0.95	--	0.02	49	73.8	4e-12	size 667	Trichoderma_virens
Unigene19302	351	203	315	scaffold_6_Trichoderma_reeseiV2	1455714	723511	723399	0.86	--	0	113	105	6e-22	size 351	Trichoderma_reeseiV2
Unigene18877	362	361	2	gi|358385947|gb|EHK23543.1|	704	226	344	0.81	0.87	0	121	192	1e-48	--	hypothetical protein TRIVIDRAFT_123756, partial [Trichoderma virens Gv29-8]
Unigene22411	306	1	306	scaffold_10_Trichoderma_reeseiV2	1156739	110960	110655	0.91	--	0	306	400	1e-111	size 306	Trichoderma_reeseiV2
Unigene10107	2144	1	1299	scaffold_2_Trichoderma_atroviride	4122011	657506	656211	0.87	--	0	1299	1247	0	size 2144	Trichoderma_atroviride
Unigene13929	2787	2156	327	gi|346970933|gb|EGY14385.1|	611	1	606	0.66	0.76	0.02	627	828	0	--	catabolite repression protein creC [Verticillium dahliae VdLs.17]
Unigene5597	2488	1017	1621	scaffold_3_Trichoderma_atroviride	3040920	1675204	1674600	0.9	--	0	605	724	0	size 2488	Trichoderma_atroviride
Unigene4431	395	29	161	scaffold_2_Trichoderma_virens	2698325	2041024	2041156	0.87	--	0.04	136	117	2e-25	size 395	Trichoderma_virens
Unigene4599	824	813	49	gi|399171221|emb|CCE27851.1|	646	159	382	0.41	0.57	0	257	196	6e-49	--	uncharacterized protein CPUR_01325 [Claviceps purpurea 20.1]
Unigene18145	365	160	253	scaffold_8_Trichoderma_virens	1821084	887737	887646	0.88	--	0.02	94	93.7	2e-18	size 365	Trichoderma_virens
Unigene1782	531	141	274	scaffold_22_Trichoderma_virens	526187	436954	436821	0.88	--	0	134	139	7e-32	size 531	Trichoderma_virens
Unigene15901	840	7	527	scaffold_8_Trichoderma_virens	1821084	1176175	1175655	0.85	--	0	521	430	1e-119	size 840	Trichoderma_virens
Unigene14194	863	862	2	gi|358396830|gb|EHK46211.1|	1004	94	381	0.8	0.86	0	289	474	1e-133	--	half-sized multidrug resistance protein [Trichoderma atroviride IMI 206040]
Unigene6718	739	17	547	gi|258565975|ref|XP_002583732.1|	332	144	325	0.48	0.66	0.02	182	163	4e-39	--	predicted protein [Uncinocarpus reesii 1704] >gi|237907433|gb|EEP81834.1| predicted protein [Uncinocarpus reesii 1704]
Unigene11381	415	1	415	scaffold_8_Trichoderma_virens	1821084	1709478	1709064	0.88	--	0	415	458	1e-128	size 415	Trichoderma_virens
Unigene3181	494	227	438	scaffold_11_Trichoderma_virens	1316646	533060	532849	0.82	--	0	212	127	2e-28	size 494	Trichoderma_virens
Unigene21056	262	203	259	scaffold_22_Trichoderma_reeseiV2	541456	463416	463360	0.89	--	0	57	65.9	4e-10	size 262	Trichoderma_reeseiV2
Unigene1264	202	5	198	scaffold_2_Trichoderma_virens	2698325	1429646	1429839	0.86	--	0	194	170	7e-42	size 202	Trichoderma_virens
Unigene16256	840	617	836	scaffold_27_Trichoderma_reeseiV2	433262	405327	405544	0.93	--	0	220	309	5e-83	size 840	Trichoderma_reeseiV2
Unigene17942	222	8	222	scaffold_1_Trichoderma_atroviride	5619074	2021761	2021547	0.9	--	0	215	268	4e-71	size 222	Trichoderma_atroviride
Unigene10026	2397	90	1151	gi|399171739|emb|CCE27476.1|	382	25	382	0.46	0.57	0.06	377	317	7e-85	--	uncharacterized protein CPUR_00950 [Claviceps purpurea 20.1]
Unigene8332	391	115	301	scaffold_1_Trichoderma_atroviride	5619074	2147631	2147445	0.82	--	0	187	117	2e-25	size 391	Trichoderma_atroviride
Unigene5060	776	293	384	scaffold_12_Trichoderma_virens	1276923	1025151	1025062	0.88	--	0.02	92	89.7	8e-17	size 776	Trichoderma_virens
Unigene12600	1133	1	494	scaffold_7_Trichoderma_virens	1857220	466665	466172	0.88	--	0	494	511	1e-144	size 1133	Trichoderma_virens
Unigene22487	265	160	261	scaffold_8_Trichoderma_virens	1821084	1773083	1772982	0.88	--	0	102	107	1e-22	size 265	Trichoderma_virens
Unigene4923	337	11	334	scaffold_6_Trichoderma_virens	1882819	1841828	1842151	0.84	--	0	324	254	1e-66	size 337	Trichoderma_virens
Unigene16942	843	3	61	scaffold_4_Trichoderma_atroviride	2789330	1735576	1735518	0.96	--	0	59	101	2e-20	size 843	Trichoderma_atroviride
Unigene4275	473	1	472	scaffold_5_Trichoderma_virens	1891249	382482	382010	0.84	--	0	473	359	3e-98	size 473	Trichoderma_virens
Unigene14925	4870	3592	4760	scaffold_6_Trichoderma_reeseiV2	1455714	1296616	1297784	0.82	--	0	1173	636	1e-180	size 4870	Trichoderma_reeseiV2
Unigene6804	453	17	246	scaffold_1_Trichoderma_atroviride	5619074	342537	342308	0.86	--	0	230	202	5e-51	size 453	Trichoderma_atroviride
Unigene5492	410	103	407	scaffold_26_Trichoderma_reeseiV2	433400	60960	60656	0.86	--	0	305	280	2e-74	size 410	Trichoderma_reeseiV2
Unigene9107	720	1	336	scaffold_33_Trichoderma_virens	227441	216175	215840	0.82	--	0	336	190	3e-47	size 720	Trichoderma_virens
Unigene1051	201	1	51	scaffold_26_Trichoderma_virens	361381	227334	227285	0.96	--	0.01	51	77.8	8e-14	size 201	Trichoderma_virens
Unigene5991	731	77	646	scaffold_4_Trichoderma_virens	2401340	1726157	1726726	0.86	--	0	570	511	1e-144	size 731	Trichoderma_virens
Unigene5007	505	249	505	scaffold_35_Trichoderma_virens	217988	28802	29058	0.82	--	0	257	161	2e-38	size 505	Trichoderma_virens
Unigene13444	1056	353	1054	gi|358390489|gb|EHK39894.1|	454	55	292	0.77	0.85	0.01	238	363	5e-99	--	Fe2+/Zn2+ regulated transporter [Trichoderma atroviride IMI 206040]
Unigene14692	4386	2452	3669	scaffold_2_Trichoderma_virens	2698325	992708	993925	0.84	--	0	1218	892	0	size 4386	Trichoderma_virens
Unigene12290	2050	174	1265	scaffold_9_Trichoderma_virens	1740819	1112275	1113367	0.85	--	0	1095	888	0	size 2050	Trichoderma_virens
Unigene1758	508	3	491	gi|346320261|gb|EGX89862.1|	502	338	500	0.78	0.9	0	163	282	3e-75	--	allantoate transport protein [Cordyceps militaris CM01]
Unigene15318	1840	1096	1227	scaffold_3_Trichoderma_virens	2573579	332921	333056	0.91	--	0.02	136	180	7e-44	size 1840	Trichoderma_virens
Unigene9018	490	1	383	scaffold_1_Trichoderma_atroviride	5619074	2930468	2930868	0.81	--	0.05	404	232	6e-60	size 490	Trichoderma_atroviride
Unigene16620	600	92	593	scaffold_3_Trichoderma_virens	2573579	2255354	2255855	0.86	--	0	502	448	1e-125	size 600	Trichoderma_virens
Unigene13922	2849	1526	327	gi|310794814|gb|EFQ30275.1|	606	237	602	0.67	0.77	0	400	546	0	--	WD domain-containing protein [Glomerella graminicola M1.001]
Unigene1040	319	1	319	scaffold_1_Trichoderma_virens	3445002	2755451	2755769	0.89	--	0	319	379	1e-104	size 319	Trichoderma_virens
Unigene10410	849	1	182	scaffold_15_Trichoderma_virens	964667	304696	304515	0.93	--	0	182	274	3e-72	size 849	Trichoderma_virens
Unigene6938	308	1	308	scaffold_1_Trichoderma_atroviride	5619074	4671298	4670991	0.91	--	0	308	396	1e-109	size 308	Trichoderma_atroviride
Unigene2929	1604	103	893	scaffold_10_Trichoderma_atroviride	1560307	298359	299146	0.88	--	0	792	797	0	size 1604	Trichoderma_atroviride
Unigene484	2209	109	929	scaffold_7_Trichoderma_virens	1857220	352841	353665	0.86	--	0.01	831	696	0	size 2209	Trichoderma_virens
Unigene17490	825	21	729	scaffold_24_Trichoderma_virens	405961	90355	91063	0.84	--	0	709	509	1e-143	size 825	Trichoderma_virens
Unigene14499	5076	3436	2357	gi|358392841|gb|EHK42245.1|	689	329	688	0.88	0.93	0	360	679	0	--	glycosyltransferase family 4 protein [Trichoderma atroviride IMI 206040]
Unigene5558	1835	1	720	scaffold_7_Trichoderma_atroviride	1898859	240306	241025	0.89	--	0	720	841	0	size 1835	Trichoderma_atroviride
Unigene8565	476	2	454	gi|302407998|ref|XP_003001834.1|	669	174	323	0.76	0.84	0	151	246	1e-64	--	acetyl-hydrolase [Verticillium albo-atrum VaMs.102] >gi|261359555|gb|EEY21983.1| acetyl-hydrolase [Verticillium albo-atrum VaMs.102]
Unigene12903	1090	32	818	scaffold_2_Trichoderma_atroviride	4122011	2295782	2296568	0.94	--	0	787	1203	0	size 1090	Trichoderma_atroviride
Unigene21181	221	138	218	scaffold_9_Trichoderma_atroviride	1645904	980371	980289	0.92	--	0.02	83	111	6e-24	size 221	Trichoderma_atroviride
Unigene11551	238	2	27	scaffold_19_Trichoderma_virens	684366	243496	243471	1	--	0	26	52	5e-06	size 238	Trichoderma_virens
Unigene3240	346	1	346	scaffold_13_Trichoderma_atroviride	1159790	1067251	1066906	0.88	--	0	346	377	1e-103	size 346	Trichoderma_atroviride
Unigene14175	2427	1598	2421	scaffold_10_Trichoderma_virens	1529422	563092	562262	0.82	--	0	831	498	1e-139	size 2427	Trichoderma_virens
Unigene12520	2870	1328	399	gi|189196476|ref|XP_001934576.1|	322	3	313	0.59	0.76	0	311	409	1e-112	--	2OG-Fe(II) oxygenase [Pyrenophora tritici-repentis Pt-1C-BFP] >gi|187980455|gb|EDU47081.1| 2OG-Fe(II) oxygenase [Pyrenophora tritici-repentis Pt-1C-BFP]
Unigene10138	1649	99	1283	scaffold_7_Trichoderma_virens	1857220	1562385	1563567	0.84	--	0.01	1193	864	0	size 1649	Trichoderma_virens
Unigene5484	670	304	542	scaffold_1_Trichoderma_atroviride	5619074	1759344	1759106	0.86	--	0	239	220	3e-56	size 670	Trichoderma_atroviride
Unigene18972	334	119	154	scaffold_1_Trichoderma_atroviride	5619074	1476010	1475975	0.97	--	0	36	63.9	2e-09	size 334	Trichoderma_atroviride
Unigene12439	1950	1361	1673	scaffold_2_Trichoderma_virens	2698325	1555618	1555930	0.93	--	0	314	456	1e-127	size 1950	Trichoderma_virens
Unigene8555	210	1	210	gi|358397295|gb|EHK46670.1|	579	123	189	0.8	0.88	0	70	115	3e-25	--	hypothetical protein TRIATDRAFT_283122 [Trichoderma atroviride IMI 206040]
Unigene1804	700	157	696	scaffold_3_Trichoderma_virens	2573579	388229	387690	0.9	--	0	540	650	0	size 700	Trichoderma_virens
Unigene5025	755	482	749	scaffold_6_Trichoderma_virens	1882819	1416002	1415735	0.83	--	0	268	182	7e-45	size 755	Trichoderma_virens
Unigene11073	1354	746	1020	scaffold_9_Trichoderma_virens	1740819	1151055	1150781	0.91	--	0	275	355	2e-96	size 1354	Trichoderma_virens
Unigene22868	262	2	251	scaffold_20_Trichoderma_virens	635910	345568	345817	0.86	--	0	250	234	7e-61	size 262	Trichoderma_virens
Unigene16020	919	1	53	scaffold_11_Trichoderma_virens	1316646	645866	645918	0.88	--	0	53	58	3e-07	size 919	Trichoderma_virens
Unigene6683	952	191	945	scaffold_6_Trichoderma_virens	1882819	1659072	1658300	0.82	--	0.03	776	460	1e-128	size 952	Trichoderma_virens
Unigene2044	427	1	337	scaffold_5_Trichoderma_virens	1891249	236639	236303	0.85	--	0	337	287	9e-77	size 427	Trichoderma_virens
Unigene3387	339	1	196	scaffold_1_Trichoderma_atroviride	5619074	4802898	4803093	0.88	--	0	196	214	9e-55	size 339	Trichoderma_atroviride
Unigene3377	401	1	401	scaffold_8_Trichoderma_virens	1821084	1676762	1676362	0.91	--	0	401	517	1e-146	size 401	Trichoderma_virens
Unigene9238	585	2	480	scaffold_3_Trichoderma_virens	2573579	1902293	1901818	0.92	--	0	479	660	0	size 585	Trichoderma_virens
Unigene13985	2196	103	1107	scaffold_18_Trichoderma_reeseiV2	685578	588376	589380	0.84	--	0	1005	771	0	size 2196	Trichoderma_reeseiV2
Unigene10689	831	8	68	scaffold_2_Trichoderma_reeseiV2	2007204	1808640	1808700	0.91	--	0	61	81.8	2e-14	size 831	Trichoderma_reeseiV2
Unigene14177	1925	1096	1919	scaffold_10_Trichoderma_virens	1529422	563092	562262	0.82	--	0	831	498	1e-139	size 1925	Trichoderma_virens
Unigene11780	1752	1751	462	gi|322709505|gb|EFZ01081.1|	794	368	793	0.86	0.92	0	430	718	0	--	ATP-dependent permease MDL2 [Metarhizium anisopliae ARSEF 23]
Unigene34	1715	13	1227	gi|380490709|emb|CCF35825.1|	447	53	438	0.48	0.65	0	405	379	1e-103	--	nuclear membrane fusion protein Kar5 [Colletotrichum higginsianum]
Unigene12892	1842	607	1407	scaffold_15_Trichoderma_virens	964667	337851	337062	0.85	--	0.01	802	628	1e-178	size 1842	Trichoderma_virens
Unigene17315	367	1	153	scaffold_7_Trichoderma_virens	1857220	1466206	1466054	0.81	--	0	153	81.8	9e-15	size 367	Trichoderma_virens
Unigene15263	2771	1062	1818	scaffold_3_Trichoderma_atroviride	3040920	2486471	2485715	0.83	--	0	757	525	1e-147	size 2771	Trichoderma_atroviride
Unigene21739	256	158	256	scaffold_1_Trichoderma_reeseiV2	3756989	2501933	2502031	0.9	--	0	99	125	5e-28	size 256	Trichoderma_reeseiV2
Unigene9108	582	1	321	scaffold_33_Trichoderma_virens	227441	216175	215855	0.82	--	0	321	184	1e-45	size 582	Trichoderma_virens
Unigene15592	455	6	341	scaffold_12_Trichoderma_virens	1276923	409382	409729	0.83	--	0.05	352	198	7e-50	size 455	Trichoderma_virens
Unigene8060	639	16	331	scaffold_5_Trichoderma_virens	1891249	1125395	1125710	0.82	--	0	316	198	1e-49	size 639	Trichoderma_virens
Unigene14531	3368	1	1314	gi|310796689|gb|EFQ32150.1|	1312	819	1237	0.68	0.82	0	438	605	0	--	WD repeat domain-containing protein [Glomerella graminicola M1.001]
Unigene2732	1040	49	708	scaffold_13_Trichoderma_atroviride	1159790	1000065	1000724	0.93	--	0	660	959	0	size 1040	Trichoderma_atroviride
Unigene22460	256	254	3	gi|21902205|gb|AAM78457.1|	20925	14004	14087	0.88	0.97	0	84	157	9e-38	--	nonribosomal peptide synthetase [Hypocrea virens]
Unigene16554	1188	1186	167	gi|346320003|gb|EGX89604.1|	644	294	644	0.59	0.73	0.03	351	402	1e-110	--	mitochondrial chaperone bcs1 [Cordyceps militaris CM01]
Unigene17927	415	387	1	gi|322701803|gb|EFY93551.1|	1389	658	785	0.53	0.64	0.01	131	132	2e-30	--	ankyrin repeat protein [Metarhizium acridum CQMa 102]
Unigene15594	2119	24	999	scaffold_20_Trichoderma_virens	635910	576832	575857	0.79	--	0	976	341	4e-92	size 2119	Trichoderma_virens
Unigene16947	532	5	125	scaffold_6_Trichoderma_virens	1882819	534871	534993	0.9	--	0.01	123	133	4e-30	size 532	Trichoderma_virens
Unigene4903	652	41	652	scaffold_3_Trichoderma_virens	2573579	1623088	1622477	0.9	--	0	612	761	0	size 652	Trichoderma_virens
Unigene22966	259	5	259	scaffold_2_Trichoderma_virens	2698325	2354281	2354535	0.91	--	0	255	331	4e-90	size 259	Trichoderma_virens
Unigene17700	823	537	818	gi|358385675|gb|EHK23271.1|	207	1	94	0.69	0.79	0	94	131	2e-29	--	hypothetical protein TRIVIDRAFT_215770 [Trichoderma virens Gv29-8]
Unigene9268	2700	1374	2355	scaffold_16_Trichoderma_reeseiV2	824923	23069	22088	0.84	--	0	982	710	0	size 2700	Trichoderma_reeseiV2
Unigene14521	2342	911	201	gi|358392841|gb|EHK42245.1|	689	452	688	0.86	0.91	0	237	426	0	--	glycosyltransferase family 4 protein [Trichoderma atroviride IMI 206040]
Unigene13813	389	100	133	scaffold_28_Trichoderma_virens	307629	136441	136408	1	--	0	34	67.9	1e-10	size 389	Trichoderma_virens
Unigene16959	564	93	186	scaffold_4_Trichoderma_virens	2401340	2087688	2087781	0.94	--	0	94	147	3e-34	size 564	Trichoderma_virens
Unigene13518	2049	645	1299	scaffold_2_Trichoderma_virens	2698325	2409754	2409100	0.87	--	0	655	664	0	size 2049	Trichoderma_virens
Unigene22474	218	6	149	gi|358388179|gb|EHK25773.1|	500	450	497	0.68	0.87	0	48	78.2	5e-14	--	hypothetical protein TRIVIDRAFT_13806, partial [Trichoderma virens Gv29-8]
Unigene12360	3792	2271	970	gi|340520549|gb|EGR50785.1|	436	5	436	0.73	0.85	0	438	674	0	--	cell wall protein [Trichoderma reesei QM6a]
Unigene20084	338	1	317	scaffold_10_Trichoderma_virens	1529422	330108	329792	0.91	--	0	317	414	1e-115	size 338	Trichoderma_virens
Unigene12399	2120	6	1070	gi|340513998|gb|EGR44269.1|	755	437	755	0.87	0.88	0	355	599	1e-170	--	exocyst complex, sec15 subunit [Trichoderma reesei QM6a]
Unigene1540	240	90	162	scaffold_4_Trichoderma_virens	2401340	1631457	1631385	0.94	--	0	73	113	2e-24	size 240	Trichoderma_virens
Unigene19619	421	38	365	scaffold_10_Trichoderma_atroviride	1560307	9868	10195	0.86	--	0	328	293	1e-78	size 421	Trichoderma_atroviride
Unigene11095	281	23	160	scaffold_4_Trichoderma_virens	2401340	1218426	1218290	0.92	--	0	138	178	4e-44	size 281	Trichoderma_virens
Unigene19535	251	1	143	scaffold_6_Trichoderma_virens	1882819	1597986	1597844	0.87	--	0	143	141	8e-33	size 251	Trichoderma_virens
Unigene18376	331	3	286	scaffold_10_Trichoderma_virens	1529422	376527	376810	0.85	--	0	284	238	6e-62	size 331	Trichoderma_virens
Unigene17594	375	21	375	scaffold_13_Trichoderma_virens	1256836	122765	123119	0.83	--	0	355	244	1e-63	size 375	Trichoderma_virens
Unigene9691	6309	464	1284	scaffold_13_Trichoderma_virens	1256836	899184	900004	0.85	--	0	821	668	0	size 6309	Trichoderma_virens
Unigene8310	252	252	7	gi|354551316|gb|AER28315.1|	258	58	139	0.71	0.84	0	82	124	8e-28	--	trypsin-like protease [Hypocrea lixii] >gi|354551318|gb|AER28316.1| trypsin-like protease [Hypocrea lixii]
Unigene15382	2769	2542	878	gi|296808303|ref|XP_002844490.1|	574	10	572	0.6	0.75	0.01	564	684	0	--	sphingosine-1-phosphate lyase [Arthroderma otae CBS 113480] >gi|238843973|gb|EEQ33635.1| sphingosine-1-phosphate lyase [Arthroderma otae CBS 113480]
Unigene17016	309	135	250	scaffold_28_Trichoderma_virens	307629	121064	121179	0.86	--	0	116	103	2e-21	size 309	Trichoderma_virens
Unigene919	209	4	209	scaffold_19_Trichoderma_virens	684366	204842	205047	0.87	--	0	206	202	2e-51	size 209	Trichoderma_virens
Unigene2696	1701	1	245	scaffold_1_Trichoderma_atroviride	5619074	2230194	2229950	0.92	--	0	245	335	2e-90	size 1701	Trichoderma_atroviride
Unigene7444	473	176	468	scaffold_18_Trichoderma_virens	790574	483297	483008	0.86	--	0.01	293	252	6e-66	size 473	Trichoderma_virens
Unigene16588	285	91	143	scaffold_15_Trichoderma_atroviride	914816	741579	741527	0.9	--	0	53	65.9	4e-10	size 285	Trichoderma_atroviride
Unigene987	523	1	523	scaffold_1_Trichoderma_virens	3445002	2743354	2742832	0.83	--	0	523	339	4e-92	size 523	Trichoderma_virens
Unigene6932	617	6	172	scaffold_2_Trichoderma_atroviride	4122011	797413	797579	0.85	--	0	167	133	5e-30	size 617	Trichoderma_atroviride
Unigene19836	301	31	208	scaffold_2_Trichoderma_virens	2698325	2106549	2106718	0.8	--	0.07	181	69.9	3e-11	size 301	Trichoderma_virens
Unigene14399	1280	1	1279	scaffold_3_Trichoderma_atroviride	3040920	806719	805432	0.84	--	0	1288	973	0	size 1280	Trichoderma_atroviride
Unigene18332	488	402	436	scaffold_13_Trichoderma_atroviride	1159790	535691	535657	0.97	--	0	35	61.9	1e-08	size 488	Trichoderma_atroviride
Unigene14002	913	104	148	scaffold_12_Trichoderma_virens	1276923	1184979	1185023	0.97	--	0	45	81.8	2e-14	size 913	Trichoderma_virens
Unigene3371	273	1	228	scaffold_6_Trichoderma_virens	1882819	754510	754283	0.83	--	0	228	159	4e-38	size 273	Trichoderma_virens
Unigene16830	468	207	237	scaffold_14_Trichoderma_virens	1207874	185564	185534	1	--	0	31	61.9	1e-08	size 468	Trichoderma_virens
Unigene5673	310	197	298	scaffold_15_Trichoderma_reeseiV2	837556	317883	317984	0.87	--	0	102	99.6	3e-20	size 310	Trichoderma_reeseiV2
Unigene2621	1172	269	938	scaffold_3_Trichoderma_virens	2573579	1293551	1294220	0.95	--	0	670	1090	0	size 1172	Trichoderma_virens
Unigene16860	464	80	235	gi|302413407|ref|XP_003004536.1|	629	229	280	0.55	0.8	0	52	70.5	1e-15	--	ferric reductase transmembrane component 4 [Verticillium albo-atrum VaMs.102] >gi|261357112|gb|EEY19540.1| ferric reductase transmembrane component 4 [Verticillium albo-atrum VaMs.102]
Unigene6615	209	1	149	scaffold_1_Trichoderma_virens	3445002	2719282	2719134	0.91	--	0	149	192	2e-48	size 209	Trichoderma_virens
Unigene3349	267	2	169	scaffold_1_Trichoderma_virens	3445002	3311254	3311421	0.91	--	0	168	222	3e-57	size 267	Trichoderma_virens
Unigene17668	279	27	213	scaffold_1_Trichoderma_virens	3445002	2885871	2885685	0.88	--	0	187	196	2e-49	size 279	Trichoderma_virens
Unigene5976	543	401	529	scaffold_1_Trichoderma_virens	3445002	2004324	2004197	0.93	--	0.02	130	170	2e-41	size 543	Trichoderma_virens
Unigene16708	1077	14	588	scaffold_3_Trichoderma_virens	2573579	1935172	1934592	0.83	--	0.01	581	385	1e-105	size 1077	Trichoderma_virens
Unigene8972	308	302	12	gi|3023956|sp|Q00808.1|HETE1_PODAS	1356	1234	1337	0.39	0.52	0.06	104	74.7	6e-13	--	RecName: Full=Vegetative incompatibility protein HET-E-1 >gi|607003|gb|AAA85775.1| beta transducin-like protein [Podospora anserina]
Unigene19096	298	297	7	gi|320591625|gb|EFX04064.1|	1728	892	982	0.32	0.5	0	97	55.1	5e-07	--	ino80 chromatin remodeling complex protein [Grosmannia clavigera kw1407]
Unigene3108	524	463	524	scaffold_33_Trichoderma_virens	227441	142067	142128	0.87	--	0	62	60	5e-08	size 524	Trichoderma_virens
Unigene1913	466	261	464	gi|358385101|gb|EHK22698.1|	232	8	75	0.69	0.8	0	68	100	1e-20	--	hypothetical protein TRIVIDRAFT_200990 [Trichoderma virens Gv29-8]
Unigene1655	328	1	325	scaffold_8_Trichoderma_virens	1821084	1621261	1620937	0.88	--	0	325	335	3e-91	size 328	Trichoderma_virens
Unigene18588	378	298	44	gi|358395005|gb|EHK44398.1|	594	1	85	0.65	0.8	0	85	115	4e-25	--	hypothetical protein TRIATDRAFT_87444 [Trichoderma atroviride IMI 206040]
Unigene11806	1336	1	1288	scaffold_1_Trichoderma_atroviride	5619074	3118495	3117208	0.84	--	0	1288	944	0	size 1336	Trichoderma_atroviride
Unigene7525	414	15	384	scaffold_12_Trichoderma_virens	1276923	5601	5232	0.82	--	0	371	204	1e-51	size 414	Trichoderma_virens
Unigene2899	447	321	384	scaffold_1_Trichoderma_atroviride	5619074	5102768	5102703	0.89	--	0.03	66	69.9	4e-11	size 447	Trichoderma_atroviride
Unigene787	323	157	318	gi|358382497|gb|EHK20169.1|	269	51	104	0.77	0.85	0	54	84.3	4e-27	--	hypothetical protein TRIVIDRAFT_193136 [Trichoderma virens Gv29-8]
Unigene16661	283	20	144	scaffold_7_Trichoderma_virens	1857220	804337	804461	0.89	--	0	125	145	6e-34	size 283	Trichoderma_virens
Unigene17658	326	46	126	scaffold_24_Trichoderma_virens	405961	355571	355492	0.95	--	0.01	81	121	9e-27	size 326	Trichoderma_virens
Unigene8	1014	1014	169	gi|399166090|emb|CCE33008.1|	298	8	289	0.78	0.88	0	282	461	1e-128	--	related to export control protein CHS7 [Claviceps purpurea 20.1]
Unigene15038	5118	1347	4592	gi|189201355|ref|XP_001937014.1|	1083	1	1081	0.45	0.65	0.01	1096	927	0	--	karyopherin Kap123 [Pyrenophora tritici-repentis Pt-1C-BFP] >gi|187984113|gb|EDU49601.1| karyopherin Kap123 [Pyrenophora tritici-repentis Pt-1C-BFP]
Unigene14081	1317	423	778	scaffold_12_Trichoderma_virens	1276923	668602	668247	0.87	--	0	356	357	4e-97	size 1317	Trichoderma_virens
Unigene6576	566	114	208	scaffold_4_Trichoderma_virens	2401340	573979	573885	0.9	--	0	95	117	3e-25	size 566	Trichoderma_virens
Unigene15997	1091	7	845	scaffold_9_Trichoderma_virens	1740819	403705	404543	0.86	--	0	839	775	0	size 1091	Trichoderma_virens
Unigene10150	2093	2	157	scaffold_17_Trichoderma_virens	880303	281853	282011	0.84	--	0.01	159	121	6e-26	size 2093	Trichoderma_virens
Unigene20356	312	2	289	gi|296817429|ref|XP_002849051.1|	1052	512	604	0.27	0.53	0	96	52	4e-06	--	kinesin light chain [Arthroderma otae CBS 113480] >gi|238839504|gb|EEQ29166.1| kinesin light chain [Arthroderma otae CBS 113480]
Unigene17831	356	293	355	scaffold_14_Trichoderma_virens	1207874	172954	172892	0.95	--	0	63	101	1e-20	size 356	Trichoderma_virens
Unigene10116	1693	1685	1209	gi|358383929|gb|EHK21589.1|	368	208	367	0.65	0.83	0	160	232	2e-59	--	hypothetical protein TRIVIDRAFT_216192 [Trichoderma virens Gv29-8]
Unigene11880	3778	2034	2980	scaffold_14_Trichoderma_virens	1207874	218063	219009	0.86	--	0	947	894	0	size 3778	Trichoderma_virens
Unigene13015	2866	1280	2174	scaffold_8_Trichoderma_reeseiV2	1408331	280181	279293	0.84	--	0	895	688	0	size 2866	Trichoderma_reeseiV2
Unigene22846	235	3	182	scaffold_7_Trichoderma_virens	1857220	897358	897537	0.86	--	0	180	167	1e-40	size 235	Trichoderma_virens
Unigene5718	487	1	470	scaffold_21_Trichoderma_atroviride	205463	180550	180081	0.84	--	0	470	369	1e-101	size 487	Trichoderma_atroviride
Unigene21174	457	212	368	scaffold_24_Trichoderma_virens	405961	107308	107464	0.9	--	0	157	192	4e-48	size 457	Trichoderma_virens
Unigene11879	3831	2075	3030	scaffold_3_Trichoderma_atroviride	3040920	1993021	1992066	0.83	--	0	956	674	0	size 3831	Trichoderma_atroviride
Unigene7619	712	28	704	scaffold_2_Trichoderma_reeseiV2	2007204	1854909	1855585	0.84	--	0	677	533	1e-150	size 712	Trichoderma_reeseiV2
Unigene1441	242	174	234	scaffold_5_Trichoderma_virens	1891249	1487106	1487045	0.91	--	0.01	62	75.8	4e-13	size 242	Trichoderma_virens
Unigene10978	1472	1471	449	gi|358385831|gb|EHK23427.1|	1041	674	1014	0.91	0.96	0	341	633	0	--	COPII component protein [Trichoderma virens Gv29-8]
Unigene1370	245	64	219	scaffold_2_Trichoderma_virens	2698325	2611511	2611669	0.91	--	0.01	159	190	9e-48	size 245	Trichoderma_virens
Unigene6690	322	17	322	scaffold_6_Trichoderma_atroviride	2002610	1508891	1508586	0.85	--	0	307	252	4e-66	size 322	Trichoderma_atroviride
Unigene4840	399	9	99	scaffold_27_Trichoderma_virens	326002	52799	52892	0.91	--	0.03	94	109	4e-23	size 399	Trichoderma_virens
Unigene6265	1283	1278	586	gi|322707961|gb|EFY99538.1|	888	659	879	0.48	0.55	0	233	199	1e-49	--	RSC complex subunit RSC1 [Metarhizium anisopliae ARSEF 23]
Unigene21534	331	1	331	scaffold_4_Trichoderma_virens	2401340	547049	547379	0.87	--	0	331	323	1e-87	size 331	Trichoderma_virens
Unigene19014	303	1	291	scaffold_1_Trichoderma_atroviride	5619074	1780929	1780642	0.83	--	0.01	291	184	7e-46	size 303	Trichoderma_atroviride
Unigene21200	353	127	330	scaffold_1_Trichoderma_atroviride	5619074	2040614	2040817	0.85	--	0	204	167	2e-40	size 353	Trichoderma_atroviride
Unigene17606	247	13	168	gi|298283529|gb|ADI72884.1|	119	64	114	0.46	0.67	0	52	55.5	4e-07	--	short-chain dehydrogenase/reductase [Ophiocordyceps unilateralis]
Unigene1937	554	535	2	gi|322696387|gb|EFY88180.1|	644	301	481	0.45	0.61	0.01	181	140	1e-32	--	OefC [Metarhizium acridum CQMa 102]
Unigene11696	2855	243	1535	gi|358397253|gb|EHK46628.1|	430	1	427	0.8	0.88	0	432	739	0	--	glycosyltransferase family 32 protein [Trichoderma atroviride IMI 206040]
Unigene10158	643	5	494	scaffold_1_Trichoderma_virens	3445002	809801	809312	0.89	--	0	490	551	1e-156	size 643	Trichoderma_virens
Unigene20925	211	102	211	scaffold_6_Trichoderma_virens	1882819	879736	879845	0.96	--	0	110	186	1e-46	size 211	Trichoderma_virens
Unigene673	262	1	239	scaffold_5_Trichoderma_virens	1891249	963337	963099	0.86	--	0	239	212	3e-54	size 262	Trichoderma_virens
Unigene18268	287	53	249	scaffold_2_Trichoderma_atroviride	4122011	493170	492974	0.86	--	0	197	184	7e-46	size 287	Trichoderma_atroviride
Unigene14661	986	304	714	scaffold_2_Trichoderma_virens	2698325	944005	943595	0.89	--	0	411	482	1e-135	size 986	Trichoderma_virens
Unigene14811	2580	240	666	scaffold_17_Trichoderma_atroviride	855665	828022	827599	0.88	--	0	427	460	1e-128	size 2580	Trichoderma_atroviride
Unigene10742	779	557	772	scaffold_9_Trichoderma_virens	1740819	1541259	1541477	0.87	--	0.01	219	196	5e-49	size 779	Trichoderma_virens
Unigene16132	202	29	202	scaffold_3_Trichoderma_atroviride	3040920	1646620	1646441	0.89	--	0.03	180	198	3e-50	size 202	Trichoderma_atroviride
Unigene14180	2701	1471	359	gi|295419245|emb|CBL69123.1|	381	9	379	0.86	0.91	0	371	670	0	--	CgERG6-2 protein [Glomerella graminicola]
Unigene4581	226	1	177	scaffold_3_Trichoderma_virens	2573579	1978578	1978402	0.9	--	0	177	216	1e-55	size 226	Trichoderma_virens
Unigene12310	1572	1061	525	gi|340514877|gb|EGR45136.1|	187	1	141	0.68	0.72	0	179	220	7e-56	--	D-tyrosyl-tRNA deacylase [Trichoderma reesei QM6a]
Unigene13833	963	585	253	gi|322699750|gb|EFY91509.1|	182	62	172	0.85	0.94	0	111	199	2e-80	--	DUF1671 domain-containing protein [Metarhizium acridum CQMa 102]
Unigene13624	990	581	659	scaffold_13_Trichoderma_virens	1256836	1142190	1142274	0.87	--	0.07	85	83.8	6e-15	size 990	Trichoderma_virens
Unigene15414	201	88	201	scaffold_4_Trichoderma_virens	2401340	1592076	1592190	0.89	--	0.02	116	121	6e-27	size 201	Trichoderma_virens
Unigene13600	1066	217	327	scaffold_1_Trichoderma_reeseiV2	3756989	653470	653580	0.9	--	0	111	133	8e-30	size 1066	Trichoderma_reeseiV2
Unigene2787	709	6	460	scaffold_1_Trichoderma_virens	3445002	3322687	3322236	0.85	--	0	455	367	1e-100	size 709	Trichoderma_virens
Unigene11025	1574	595	1342	scaffold_9_Trichoderma_virens	1740819	162081	161323	0.81	--	0.03	765	291	2e-77	size 1574	Trichoderma_virens
Unigene3362	368	6	368	gi|358388149|gb|EHK25743.1|	494	87	209	0.77	0.87	0.01	123	199	2e-50	--	hypothetical protein TRIVIDRAFT_13555, partial [Trichoderma virens Gv29-8]
Unigene23264	276	1	108	scaffold_13_Trichoderma_virens	1256836	684492	684385	0.83	--	0	108	71.9	7e-12	size 276	Trichoderma_virens
Unigene18540	256	175	236	scaffold_18_Trichoderma_virens	790574	100303	100364	0.93	--	0	62	91.7	6e-18	size 256	Trichoderma_virens
Unigene4892	250	249	1	gi|358379121|gb|EHK16802.1|	1150	44	129	0.47	0.55	0.03	86	68.9	3e-11	--	hypothetical protein TRIVIDRAFT_132407, partial [Trichoderma virens Gv29-8]
Unigene7447	392	365	392	scaffold_17_Trichoderma_reeseiV2	797352	105938	105965	1	--	0	28	56	6e-07	size 392	Trichoderma_reeseiV2
Unigene16519	426	293	339	scaffold_31_Trichoderma_virens	243748	182628	182674	0.97	--	0	47	85.7	7e-16	size 426	Trichoderma_virens
Unigene11888	1712	628	1296	gi|399165866|emb|CCE33227.1|	582	357	577	0.74	0.86	0	223	362	1e-157	--	uncharacterized protein CPUR_07151 [Claviceps purpurea 20.1]
Unigene14659	331	254	311	scaffold_7_Trichoderma_virens	1857220	1034933	1034990	0.91	--	0	58	75.8	5e-13	size 331	Trichoderma_virens
Unigene2919	2127	715	1045	scaffold_21_Trichoderma_virens	601124	505830	506160	0.83	--	0	331	212	2e-53	size 2127	Trichoderma_virens
Unigene22500	305	2	304	gi|350286325|gb|EGZ67572.1|	1052	597	696	0.39	0.62	0	101	84.7	6e-16	--	acetyl-CoA synthetase-like protein, partial [Neurospora tetrasperma FGSC 2509]
Unigene12862	619	189	594	scaffold_2_Trichoderma_virens	2698325	613941	613536	0.85	--	0.01	409	335	7e-91	size 619	Trichoderma_virens
Unigene7025	883	367	876	scaffold_11_Trichoderma_virens	1316646	310965	311474	0.87	--	0	510	511	1e-144	size 883	Trichoderma_virens
Unigene7609	395	154	203	scaffold_3_Trichoderma_virens	2573579	305828	305877	0.92	--	0	50	67.9	1e-10	size 395	Trichoderma_virens
Unigene23211	268	30	268	scaffold_10_Trichoderma_reeseiV2	1156739	664015	664256	0.85	--	0.01	242	198	4e-50	size 268	Trichoderma_reeseiV2
Unigene22599	247	80	240	scaffold_2_Trichoderma_reeseiV2	2007204	330971	330811	0.84	--	0	161	121	7e-27	size 247	Trichoderma_reeseiV2
Unigene12375	2602	6	1199	gi|340513998|gb|EGR44269.1|	755	437	755	0.77	0.78	0	398	574	1e-162	--	exocyst complex, sec15 subunit [Trichoderma reesei QM6a]
Unigene10331	274	47	125	scaffold_1_Trichoderma_atroviride	5619074	4302130	4302204	0.88	--	0.05	79	83.8	2e-15	size 274	Trichoderma_atroviride
Unigene7488	1261	330	364	scaffold_14_Trichoderma_atroviride	1008092	316706	316672	0.97	--	0	35	61.9	3e-08	size 1261	Trichoderma_atroviride
Unigene12104	745	420	635	gi|380482613|emb|CCF41130.1|	72	1	72	0.94	1	0	72	140	2e-32	--	DASH complex subunit Dad4 [Colletotrichum higginsianum]
Unigene14742	1588	2	209	scaffold_2_Trichoderma_virens	2698325	1427561	1427348	0.86	--	0.02	214	204	4e-51	size 1588	Trichoderma_virens
Unigene17820	484	42	338	scaffold_14_Trichoderma_virens	1207874	724039	724335	0.81	--	0.02	300	135	9e-31	size 484	Trichoderma_virens
Unigene8091	312	153	230	scaffold_3_Trichoderma_atroviride	3040920	2786758	2786838	0.85	--	0.03	81	61.9	7e-09	size 312	Trichoderma_atroviride
Unigene2676	1030	674	965	scaffold_16_Trichoderma_virens	873038	793168	792877	0.85	--	0	292	246	8e-64	size 1030	Trichoderma_virens
Unigene20741	326	109	255	scaffold_36_Trichoderma_virens	163340	98155	98301	0.87	--	0	147	149	4e-35	size 326	Trichoderma_virens
Unigene6774	209	17	209	scaffold_1_Trichoderma_reeseiV2	3756989	1489929	1489739	0.89	--	0.02	194	214	5e-55	size 209	Trichoderma_reeseiV2
Unigene19803	417	12	115	scaffold_6_Trichoderma_atroviride	2002610	233682	233579	0.87	--	0	104	103	3e-21	size 417	Trichoderma_atroviride
Unigene1152	317	23	306	scaffold_4_Trichoderma_virens	2401340	1237468	1237188	0.85	--	0.01	284	234	9e-61	size 317	Trichoderma_virens
Unigene13176	1574	949	20	gi|322709716|gb|EFZ01291.1|	449	8	312	0.61	0.75	0	310	398	1e-109	--	phosphatidylserine decarboxylase family protein [Metarhizium anisopliae ARSEF 23]
Unigene9433	906	299	362	scaffold_1_Trichoderma_virens	3445002	2377765	2377703	0.89	--	0.01	64	63.9	5e-09	size 906	Trichoderma_virens
Unigene13429	613	1	390	gi|358394072|gb|EHK43473.1|	379	244	379	0.8	0.84	0.04	136	229	4e-59	--	hypothetical protein TRIATDRAFT_320737 [Trichoderma atroviride IMI 206040]
Unigene15970	1401	631	1401	scaffold_2_Trichoderma_virens	2698325	916071	915301	0.86	--	0	771	712	0	size 1401	Trichoderma_virens
Unigene19127	398	279	380	scaffold_20_Trichoderma_reeseiV2	629213	21890	21991	0.86	--	0	102	91.7	1e-17	size 398	Trichoderma_reeseiV2
Unigene16083	696	382	692	scaffold_31_Trichoderma_reeseiV2	231272	103333	103643	0.83	--	0	311	204	2e-51	size 696	Trichoderma_reeseiV2
Unigene12426	1179	149	475	gi|322695289|gb|EFY87100.1|	129	1	129	0.68	0.72	0.15	129	171	3e-41	--	mitochondrial genome maintenance protein Mgr2 [Metarhizium acridum CQMa 102]
Unigene11973	1931	122	922	gi|358385723|gb|EHK23319.1|	252	1	248	0.4	0.51	0	267	162	3e-38	--	hypothetical protein TRIVIDRAFT_111149 [Trichoderma virens Gv29-8]
Unigene840	215	47	213	scaffold_1_Trichoderma_atroviride	5619074	993829	993663	0.86	--	0	167	157	1e-37	size 215	Trichoderma_atroviride
Unigene11455	1284	1187	1256	scaffold_13_Trichoderma_virens	1256836	142708	142777	0.92	--	0	70	99.6	1e-19	size 1284	Trichoderma_virens
Unigene9864	319	18	317	gi|358388514|gb|EHK26107.1|	499	69	165	0.49	0.66	0	100	88.2	5e-17	--	hypothetical protein TRIVIDRAFT_218279 [Trichoderma virens Gv29-8]
Unigene8916	1540	1539	472	gi|358400745|gb|EHK50071.1|	392	37	392	0.96	0.98	0	356	688	0	--	vacuolar H+-ATPase V1 sector, subunit C [Trichoderma atroviride IMI 206040]
Unigene20790	371	151	254	scaffold_30_Trichoderma_virens	270378	128978	128875	0.9	--	0	104	127	2e-28	size 371	Trichoderma_virens
Unigene16841	874	171	860	scaffold_9_Trichoderma_virens	1740819	136088	135399	0.85	--	0	690	599	1e-170	size 874	Trichoderma_virens
Unigene16660	728	712	401	gi|320592493|gb|EFX04923.1|	220	105	207	0.47	0.63	0	104	91.3	2e-17	--	btb/poz-like protein [Grosmannia clavigera kw1407]
Unigene2936	895	97	890	scaffold_7_Trichoderma_virens	1857220	67926	67132	0.85	--	0	795	624	1e-178	size 895	Trichoderma_virens
Unigene20813	217	17	215	scaffold_27_Trichoderma_virens	326002	305537	305339	0.88	--	0	199	212	2e-54	size 217	Trichoderma_virens
Unigene15713	549	379	508	scaffold_4_Trichoderma_atroviride	2789330	1362541	1362670	0.86	--	0	130	115	1e-24	size 549	Trichoderma_atroviride
Unigene19130	333	4	329	scaffold_2_Trichoderma_virens	2698325	317594	317269	0.84	--	0	326	242	4e-63	size 333	Trichoderma_virens
Unigene9877	446	2	415	gi|320588942|gb|EFX01410.1|	500	252	390	0.63	0.78	0	139	185	2e-46	--	carboxy-lyase-like protein [Grosmannia clavigera kw1407]
Unigene10280	4242	2567	4115	scaffold_8_Trichoderma_reeseiV2	1408331	320120	321668	0.84	--	0	1550	1138	0	size 4242	Trichoderma_reeseiV2
Unigene19256	271	102	1	gi|358382053|gb|EHK19726.1|	200	8	41	0.73	0.88	0	34	61.6	5e-09	--	hypothetical protein TRIVIDRAFT_46976 [Trichoderma virens Gv29-8]
Unigene8022	435	1	62	scaffold_4_Trichoderma_virens	2401340	1947232	1947171	0.96	--	0	62	107	2e-22	size 435	Trichoderma_virens
Unigene3325	373	4	373	scaffold_10_Trichoderma_virens	1529422	1304089	1303720	0.85	--	0	370	297	8e-80	size 373	Trichoderma_virens
Unigene3013	214	29	170	scaffold_11_Trichoderma_virens	1316646	260075	260216	0.95	--	0	142	226	1e-58	size 214	Trichoderma_virens
Unigene7937	753	37	446	scaffold_21_Trichoderma_virens	601124	559181	559590	0.85	--	0	410	337	2e-91	size 753	Trichoderma_virens
Unigene6456	256	201	256	scaffold_1_Trichoderma_atroviride	5619074	2612407	2612462	0.89	--	0	56	63.9	1e-09	size 256	Trichoderma_atroviride
Unigene3423	870	57	617	gi|340515663|gb|EGR45916.1|	169	1	169	0.84	0.87	0	187	313	3e-84	--	ras small GTPase, rho subfamily [Trichoderma reesei QM6a]
Unigene17041	250	21	250	scaffold_11_Trichoderma_atroviride	1543509	2402	2631	0.96	--	0	230	400	1e-111	size 250	Trichoderma_atroviride
Unigene15278	6325	3490	5271	gi|322700211|gb|EFY91967.1|	575	5	575	0.8	0.85	0	596	942	0	--	phosphoglycerate mutase, 2,3-bisphosphoglycerate-independent [Metarhizium acridum CQMa 102]
Unigene9673	638	350	27	gi|380495691|emb|CCF32203.1|	410	1	107	0.74	0.83	0	108	156	4e-37	--	phosphoserine aminotransferase [Colletotrichum higginsianum]
Unigene18725	222	4	222	scaffold_1_Trichoderma_atroviride	5619074	4860027	4860245	0.85	--	0	219	180	8e-45	size 222	Trichoderma_atroviride
Unigene16544	541	134	541	scaffold_23_Trichoderma_virens	464700	240799	240392	0.85	--	0	408	333	2e-90	size 541	Trichoderma_virens
Unigene8488	1150	300	752	gi|340521688|gb|EGR51922.1|	151	1	151	1	1	0	151	312	9e-84	--	ubiquitin-conjugating enzyme E2 2 [Trichoderma reesei QM6a]
Unigene22271	332	1	330	gi|358380722|gb|EHK18399.1|	539	168	277	0.73	0.88	0	110	183	9e-46	--	hypothetical protein TRIVIDRAFT_182477 [Trichoderma virens Gv29-8]
Unigene9831	1789	1444	1789	scaffold_1_Trichoderma_virens	3445002	1789822	1789477	0.87	--	0	346	345	2e-93	size 1789	Trichoderma_virens
Unigene8522	575	70	208	scaffold_14_Trichoderma_atroviride	1008092	90872	90734	0.85	--	0	139	117	3e-25	size 575	Trichoderma_atroviride
Unigene4789	854	2	477	scaffold_5_Trichoderma_reeseiV2	1729360	1248230	1247755	0.86	--	0	476	420	1e-116	size 854	Trichoderma_reeseiV2
Unigene3995	1438	129	573	scaffold_4_Trichoderma_virens	2401340	1757561	1757117	0.84	--	0	445	319	9e-86	size 1438	Trichoderma_virens
Unigene10587	528	22	517	scaffold_10_Trichoderma_virens	1529422	675432	674944	0.88	--	0.03	500	482	1e-135	size 528	Trichoderma_virens
Unigene4809	266	120	227	scaffold_16_Trichoderma_atroviride	911603	622707	622602	0.88	--	0.01	108	103	2e-21	size 266	Trichoderma_atroviride
Unigene17930	268	90	268	scaffold_7_Trichoderma_virens	1857220	1268355	1268181	0.85	--	0.02	179	137	1e-31	size 268	Trichoderma_virens
Unigene456	1540	1485	247	gi|116008299|gb|ABJ51957.1|	413	1	412	0.88	0.92	0	414	750	0	--	Bmp3 [Botryotinia fuckeliana] >gi|347828757|emb|CCD44454.1| BMP3, mitogen-activated protein kinase [Botryotinia fuckeliana]
Unigene16037	1354	134	1323	scaffold_6_Trichoderma_atroviride	2002610	766500	767689	0.83	--	0	1190	765	0	size 1354	Trichoderma_atroviride
Unigene12179	1269	1262	174	gi|320090965|gb|ADW08790.1|	501	163	498	0.6	0.68	0	364	430	1e-119	--	mac1p [Trichoderma reesei] >gi|340517008|gb|EGR47254.1| N-terminal cooper fist DNA-binding domain-containing protein [Trichoderma reesei QM6a]
Unigene17184	490	489	121	gi|322700058|gb|EFY91815.1|	445	312	434	0.8	0.94	0	123	211	4e-54	--	vacuolar membrane protein [Metarhizium acridum CQMa 102]
Unigene13690	941	227	377	scaffold_1_Trichoderma_atroviride	5619074	5463623	5463465	0.86	--	0.07	161	149	1e-34	size 941	Trichoderma_atroviride
Unigene14297	1472	1397	1203	gi|358387033|gb|EHK24628.1|	284	95	159	0.73	0.86	0	65	100	3e-39	--	hypothetical protein TRIVIDRAFT_229934 [Trichoderma virens Gv29-8]
Unigene14076	813	464	784	scaffold_5_Trichoderma_virens	1891249	324086	323766	0.86	--	0	321	303	3e-81	size 813	Trichoderma_virens
Unigene18631	261	259	2	gi|340518974|gb|EGR49214.1|	460	317	402	0.77	0.91	0	86	150	6e-36	--	tyrosine phosphatase [Trichoderma reesei QM6a]
Unigene15453	3582	814	2427	gi|399165592|emb|CCE33526.1|	530	1	529	0.54	0.65	0.06	575	559	1e-157	--	related to pig-c protein [Claviceps purpurea 20.1]
Unigene13873	1150	1144	689	gi|320588732|gb|EFX01200.1|	618	332	465	0.56	0.68	0	152	177	7e-66	--	duf1671 domain containing protein [Grosmannia clavigera kw1407]
Unigene4869	1757	1757	690	gi|240275661|gb|EER39175.1|	627	272	627	0.87	0.93	0	356	642	0	--	ATP-binding cassette sub-family F member 2 [Ajellomyces capsulatus H143]
Unigene1568	228	1	228	gi|340516366|gb|EGR46615.1|	877	403	478	0.89	0.96	0	76	139	2e-32	--	DNA ligase [Trichoderma reesei QM6a]
Unigene15026	3558	1437	2210	scaffold_9_Trichoderma_reeseiV2	1219543	441977	441201	0.89	--	0.01	780	908	0	size 3558	Trichoderma_reeseiV2
Unigene996	443	224	3	gi|322693097|gb|EFY84971.1|	383	237	310	0.56	0.71	0	74	92	3e-18	--	F-box domain containing protein [Metarhizium acridum CQMa 102]
Unigene8910	2380	60	870	scaffold_5_Trichoderma_virens	1891249	1109329	1110139	0.83	--	0	812	563	1e-159	size 2380	Trichoderma_virens
Unigene10452	618	1	495	gi|358380986|gb|EHK18662.1|	691	527	691	0.9	0.96	0	165	327	1e-88	--	glycoside hydrolase family 13 protein [Trichoderma virens Gv29-8]
Unigene10422	2251	321	394	scaffold_5_Trichoderma_virens	1891249	1750622	1750549	0.86	--	0	74	67.9	9e-10	size 2251	Trichoderma_virens
Unigene16434	433	54	164	scaffold_3_Trichoderma_virens	2573579	708218	708107	0.89	--	0	112	119	5e-26	size 433	Trichoderma_virens
Unigene1241	487	73	479	scaffold_2_Trichoderma_virens	2698325	1940616	1940207	0.81	--	0.01	412	170	2e-41	size 487	Trichoderma_virens
Unigene7280	534	68	521	scaffold_24_Trichoderma_virens	405961	117834	117392	0.85	--	0.03	456	363	2e-99	size 534	Trichoderma_virens
Unigene4163	201	1	195	scaffold_9_Trichoderma_virens	1740819	360092	359898	0.92	--	0	195	276	2e-73	size 201	Trichoderma_virens
Unigene19944	287	5	287	scaffold_8_Trichoderma_atroviride	1671024	298499	298781	0.87	--	0	283	276	2e-73	size 287	Trichoderma_atroviride
Unigene19758	226	2	226	gi|322710569|gb|EFZ02143.1|	1081	275	349	0.72	0.88	0	75	115	3e-25	--	ubiquitin fusion degradation protein 2 [Metarhizium anisopliae ARSEF 23]
Unigene22926	282	2	280	gi|340519003|gb|EGR49243.1|	659	477	569	0.84	0.92	0	93	154	4e-37	--	N-terminal binuclear Zn cluster-containing/DNA binding domain-containing protein [Trichoderma reesei QM6a]
Unigene14350	805	265	318	scaffold_10_Trichoderma_virens	1529422	952458	952511	0.92	--	0	54	75.8	1e-12	size 805	Trichoderma_virens
Unigene16096	686	346	406	scaffold_21_Trichoderma_virens	601124	240407	240467	0.96	--	0	61	105	1e-21	size 686	Trichoderma_virens
Unigene13789	2201	653	1484	scaffold_11_Trichoderma_virens	1316646	381736	380879	0.89	--	0.04	865	948	0	size 2201	Trichoderma_virens
Unigene4085	216	110	211	scaffold_1_Trichoderma_virens	3445002	2176836	2176937	0.87	--	0	102	99.6	2e-20	size 216	Trichoderma_virens
Unigene21438	208	91	204	scaffold_3_Trichoderma_virens	2573579	1249994	1249881	0.9	--	0	114	139	2e-32	size 208	Trichoderma_virens
Unigene14394	3938	1668	2850	scaffold_10_Trichoderma_virens	1529422	1182563	1181387	0.85	--	0.03	1203	944	0	size 3938	Trichoderma_virens
Unigene1503	266	39	265	scaffold_18_Trichoderma_virens	790574	505378	505152	0.83	--	0	227	149	3e-35	size 266	Trichoderma_virens
Unigene12112	2793	1315	1413	scaffold_1_Trichoderma_virens	3445002	1663628	1663726	0.88	--	0	99	109	3e-22	size 2793	Trichoderma_virens
Unigene19217	362	7	349	scaffold_21_Trichoderma_virens	601124	107266	106924	0.82	--	0	343	204	9e-52	size 362	Trichoderma_virens
Unigene9744	1296	136	556	scaffold_8_Trichoderma_virens	1821084	1446853	1447273	0.91	--	0	421	557	1e-157	size 1296	Trichoderma_virens
Unigene2097	325	60	155	scaffold_4_Trichoderma_virens	2401340	1930516	1930420	0.86	--	0.01	97	81.8	8e-15	size 325	Trichoderma_virens
Unigene8035	1234	1	321	scaffold_3_Trichoderma_reeseiV2	1910749	1663805	1663485	0.87	--	0	321	327	3e-88	size 1234	Trichoderma_reeseiV2
Unigene1143	405	69	125	scaffold_7_Trichoderma_atroviride	1898859	207696	207752	0.89	--	0	57	65.9	6e-10	size 405	Trichoderma_atroviride
Unigene8765	662	1	102	scaffold_1_Trichoderma_virens	3445002	2269948	2270049	0.86	--	0	102	91.7	2e-17	size 662	Trichoderma_virens
Unigene596	205	2	79	gi|358377563|gb|EHK15246.1|	305	232	257	0.65	0.76	0	26	41.2	2e-06	--	hypothetical protein TRIVIDRAFT_25639, partial [Trichoderma virens Gv29-8]
Unigene12588	1873	740	1267	scaffold_3_Trichoderma_atroviride	3040920	434128	433601	0.82	--	0	528	317	5e-85	size 1873	Trichoderma_atroviride
Unigene5277	1174	2	727	gi|358387013|gb|EHK24608.1|	1003	761	1002	0.88	0.94	0	242	432	1e-120	--	carbohydrate esterase family 9 protein [Trichoderma virens Gv29-8]
Unigene2459	1330	168	1286	gi|322696355|gb|EFY88148.1|	645	53	381	0.47	0.58	0.01	378	293	5e-78	--	Fungal Zn binuclear cluster domain containing protein [Metarhizium acridum CQMa 102]
Unigene1434	293	1	218	scaffold_24_Trichoderma_virens	405961	274944	275161	0.83	--	0	218	147	1e-34	size 293	Trichoderma_virens
Unigene16967	498	1	151	scaffold_4_Trichoderma_reeseiV2	1832615	1582781	1582931	0.88	--	0	151	165	1e-39	size 498	Trichoderma_reeseiV2
Unigene10521	1230	459	817	scaffold_3_Trichoderma_virens	2573579	617980	618338	0.88	--	0	359	387	1e-106	size 1230	Trichoderma_virens
Unigene3019	1495	1351	1413	scaffold_6_Trichoderma_reeseiV2	1455714	479085	479147	1	--	0	63	125	3e-27	size 1495	Trichoderma_reeseiV2
Unigene639	445	341	3	gi|358379760|gb|EHK17439.1|	500	1	113	0.57	0.69	0	113	127	7e-29	--	hypothetical protein TRIVIDRAFT_210345 [Trichoderma virens Gv29-8]
Unigene4871	717	1	537	scaffold_21_Trichoderma_virens	601124	481741	481214	0.84	--	0.02	540	394	1e-108	size 717	Trichoderma_virens
Unigene7146	284	1	280	scaffold_16_Trichoderma_virens	873038	329365	329086	0.9	--	0	280	333	1e-90	size 284	Trichoderma_virens
Unigene3197	1206	292	1201	scaffold_2_Trichoderma_atroviride	4122011	837821	836912	0.83	--	0	910	591	1e-167	size 1206	Trichoderma_atroviride
Unigene2102	651	442	651	scaffold_18_Trichoderma_reeseiV2	685578	356560	356351	0.87	--	0	210	202	7e-51	size 651	Trichoderma_reeseiV2
Unigene8339	238	179	221	scaffold_35_Trichoderma_virens	217988	163966	164011	0.91	--	0.06	46	56	3e-07	size 238	Trichoderma_virens
Unigene352	3961	2008	3849	gi|189203397|ref|XP_001938034.1|	624	55	621	0.53	0.67	0	618	645	0	--	phenol 2-monooxygenase [Pyrenophora tritici-repentis Pt-1C-BFP] >gi|187985133|gb|EDU50621.1| phenol 2-monooxygenase [Pyrenophora tritici-repentis Pt-1C-BFP]
Unigene22053	262	199	239	scaffold_2_Trichoderma_reeseiV2	2007204	200320	200360	1	--	0	41	81.8	6e-15	size 262	Trichoderma_reeseiV2
Unigene15656	1411	1104	1395	scaffold_23_Trichoderma_virens	464700	85708	85420	0.79	--	0.01	292	99.6	2e-19	size 1411	Trichoderma_virens
Unigene351	3906	2014	3249	gi|302414338|ref|XP_003005001.1|	645	85	471	0.75	0.85	0	415	632	0	--	phenol 2-monooxygenase [Verticillium albo-atrum VaMs.102] >gi|261356070|gb|EEY18498.1| phenol 2-monooxygenase [Verticillium albo-atrum VaMs.102]
Unigene10265	1836	72	830	scaffold_13_Trichoderma_virens	1256836	441319	440565	0.83	--	0	759	486	1e-136	size 1836	Trichoderma_virens
Unigene10844	698	518	632	scaffold_3_Trichoderma_atroviride	3040920	2421253	2421139	0.92	--	0	115	157	4e-37	size 698	Trichoderma_atroviride
Unigene12675	1675	413	1144	gi|358382470|gb|EHK20142.1|	328	82	325	0.93	0.96	0	244	472	1e-131	--	glycoside hydrolase family 12 protein [Trichoderma virens Gv29-8]
Unigene5083	619	40	406	scaffold_10_Trichoderma_atroviride	1560307	938518	938160	0.88	--	0.02	368	351	1e-95	size 619	Trichoderma_atroviride
Unigene20220	244	185	227	scaffold_9_Trichoderma_virens	1740819	203021	202979	0.93	--	0	43	61.9	6e-09	size 244	Trichoderma_virens
Unigene4963	1435	1113	1427	scaffold_1_Trichoderma_virens	3445002	1056035	1055722	0.87	--	0.05	323	258	3e-67	size 1435	Trichoderma_virens
Unigene7386	1362	480	1142	scaffold_4_Trichoderma_virens	2401340	2025603	2024941	0.85	--	0	663	545	1e-154	size 1362	Trichoderma_virens
Unigene10324	676	380	640	scaffold_10_Trichoderma_atroviride	1560307	787968	787708	0.86	--	0	262	218	1e-55	size 676	Trichoderma_atroviride
Unigene2327	900	404	467	scaffold_14_Trichoderma_virens	1207874	77858	77921	0.87	--	0	64	63.9	5e-09	size 900	Trichoderma_virens
Unigene22259	320	1	320	scaffold_1_Trichoderma_virens	3445002	1789481	1789162	0.82	--	0	320	190	1e-47	size 320	Trichoderma_virens
Unigene12742	1187	457	702	scaffold_4_Trichoderma_atroviride	2789330	766834	766588	0.87	--	0.05	254	220	5e-56	size 1187	Trichoderma_atroviride
Unigene3933	350	348	1	gi|340514910|gb|EGR45168.1|	553	152	268	0.82	0.92	0	117	206	1e-52	--	amino acid transporter [Trichoderma reesei QM6a]
Unigene9252	1226	25	885	gi|346321832|gb|EGX91431.1|	792	317	604	0.74	0.85	0	288	451	1e-125	--	Las1-like protein [Cordyceps militaris CM01]
Unigene6319	260	131	256	scaffold_6_Trichoderma_virens	1882819	389409	389280	0.87	--	0.03	130	129	3e-29	size 260	Trichoderma_virens
Unigene7740	282	3	224	gi|302890307|ref|XP_003044038.1|	279	112	185	0.78	0.85	0	74	128	3e-29	--	hypothetical protein NECHADRAFT_91425 [Nectria haematococca mpVI 77-13-4] >gi|256724957|gb|EEU38325.1| hypothetical protein NECHADRAFT_91425 [Nectria haematococca mpVI 77-13-4]
Unigene1652	236	1	231	scaffold_16_Trichoderma_reeseiV2	824923	355641	355871	0.86	--	0	231	212	2e-54	size 236	Trichoderma_reeseiV2
Unigene8877	2191	3	1583	gi|346318691|gb|EGX88293.1|	571	52	571	0.63	0.77	0.01	535	636	0	--	Amidase [Cordyceps militaris CM01]
Unigene19721	650	1	621	scaffold_15_Trichoderma_atroviride	914816	122146	122766	0.88	--	0	621	684	0	size 650	Trichoderma_atroviride
Unigene15352	1077	566	624	scaffold_1_Trichoderma_virens	3445002	2837989	2838047	0.93	--	0	59	85.7	2e-15	size 1077	Trichoderma_virens
Unigene9577	1135	228	750	scaffold_4_Trichoderma_virens	2401340	2216300	2216822	0.86	--	0	523	490	1e-137	size 1135	Trichoderma_virens
Unigene16639	503	501	283	gi|399168266|emb|CCE30972.1|	423	346	419	0.56	0.74	0.01	74	98.6	5e-20	--	uncharacterized protein CPUR_04823 [Claviceps purpurea 20.1]
Unigene15220	5079	1639	2154	scaffold_2_Trichoderma_atroviride	4122011	1857400	1856880	0.91	--	0.01	523	676	0	size 5079	Trichoderma_atroviride
Unigene6834	1456	1259	1455	scaffold_1_Trichoderma_atroviride	5619074	4871410	4871606	0.9	--	0	197	248	3e-64	size 1456	Trichoderma_atroviride
Unigene12509	573	118	354	scaffold_16_Trichoderma_virens	873038	771260	771497	0.9	--	0.04	243	240	3e-62	size 573	Trichoderma_virens
Unigene20008	348	1	231	scaffold_1_Trichoderma_atroviride	5619074	3296876	3296646	0.88	--	0	231	244	1e-63	size 348	Trichoderma_atroviride
Unigene17574	409	118	189	scaffold_24_Trichoderma_virens	405961	212121	212193	0.86	--	0.01	73	58	1e-07	size 409	Trichoderma_virens
Unigene692	390	7	389	scaffold_3_Trichoderma_virens	2573579	1070462	1070844	0.86	--	0	383	363	2e-99	size 390	Trichoderma_virens
Unigene6220	367	1	367	scaffold_4_Trichoderma_virens	2401340	1266998	1267364	0.89	--	0	367	410	1e-114	size 367	Trichoderma_virens
Unigene3055	1456	15	542	scaffold_13_Trichoderma_virens	1256836	998622	999149	0.88	--	0	528	547	1e-154	size 1456	Trichoderma_virens
Unigene612	361	3	354	scaffold_20_Trichoderma_reeseiV2	629213	117911	117560	0.88	--	0	352	365	1e-100	size 361	Trichoderma_reeseiV2
Unigene7957	944	291	841	scaffold_19_Trichoderma_virens	684366	682781	683331	0.87	--	0	551	537	1e-151	size 944	Trichoderma_virens
Unigene6349	1026	1	744	gi|322701957|gb|EFY93705.1|	424	158	406	0.56	0.72	0.01	252	274	3e-72	--	beta-Ig-H3/Fasciclin [Metarhizium acridum CQMa 102]
Unigene1942	818	210	565	scaffold_2_Trichoderma_virens	2698325	2601480	2601835	0.88	--	0	356	389	1e-107	size 818	Trichoderma_virens
Unigene895	346	169	323	scaffold_4_Trichoderma_virens	2401340	300752	300598	0.96	--	0	155	268	7e-71	size 346	Trichoderma_virens
Unigene19714	446	139	204	scaffold_5_Trichoderma_virens	1891249	1363745	1363810	0.89	--	0	66	75.8	7e-13	size 446	Trichoderma_virens
Unigene17390	670	84	668	gi|340519551|gb|EGR49789.1|	2565	972	1173	0.67	0.74	0.03	202	258	1e-67	--	predicted protein [Trichoderma reesei QM6a]
Unigene12797	610	458	564	scaffold_12_Trichoderma_atroviride	1468693	1021095	1020989	0.95	--	0	107	172	6e-42	size 610	Trichoderma_atroviride
Unigene11600	2038	832	1148	scaffold_3_Trichoderma_atroviride	3040920	1001104	1001417	0.85	--	0	317	268	4e-70	size 2038	Trichoderma_atroviride
Unigene1417	311	12	246	scaffold_25_Trichoderma_virens	390681	88170	87936	0.88	--	0	235	252	4e-66	size 311	Trichoderma_virens
Unigene20766	450	2	448	gi|340516546|gb|EGR46794.1|	509	198	346	0.87	0.92	0	149	264	4e-70	--	amidase [Trichoderma reesei QM6a]
Unigene19671	331	62	159	scaffold_1_Trichoderma_virens	3445002	1341788	1341691	0.9	--	0	98	123	2e-27	size 331	Trichoderma_virens
Unigene14964	500	204	498	scaffold_16_Trichoderma_atroviride	911603	710123	710419	0.95	--	0	297	480	1e-134	size 500	Trichoderma_atroviride
Unigene11050	967	228	749	scaffold_13_Trichoderma_virens	1256836	1043234	1042713	0.89	--	0.01	525	575	1e-163	size 967	Trichoderma_virens
Unigene14094	1552	102	1536	scaffold_2_Trichoderma_virens	2698325	1020499	1019065	0.84	--	0	1435	1116	0	size 1552	Trichoderma_virens
Unigene16647	1491	706	1488	scaffold_2_Trichoderma_virens	2698325	1506994	1506212	0.86	--	0	783	720	0	size 1491	Trichoderma_virens
Unigene14708	2663	1160	1313	scaffold_18_Trichoderma_reeseiV2	685578	414198	414351	0.88	--	0	154	170	1e-40	size 2663	Trichoderma_reeseiV2
Unigene20545	209	132	209	scaffold_16_Trichoderma_virens	873038	551721	551798	0.91	--	0.02	79	85.7	3e-16	size 209	Trichoderma_virens
Unigene15092	549	377	532	scaffold_12_Trichoderma_virens	1276923	538679	538524	0.89	--	0	156	182	5e-45	size 549	Trichoderma_virens
Unigene5392	1137	34	324	gi|358365300|dbj|GAA81922.1|	312	195	294	0.47	0.7	0.03	100	94.4	5e-18	--	similar to An01g08300 [Aspergillus kawachii IFO 4308]
Unigene392	2520	856	2213	scaffold_11_Trichoderma_virens	1316646	1048723	1050078	0.82	--	0	1361	825	0	size 2520	Trichoderma_virens
Unigene30	1790	1190	1693	scaffold_2_Trichoderma_virens	2698325	1524979	1525482	0.88	--	0	504	531	1e-149	size 1790	Trichoderma_virens
Unigene2572	220	11	220	scaffold_5_Trichoderma_atroviride	2123111	1094962	1094756	0.84	--	0.01	210	159	3e-38	size 220	Trichoderma_atroviride
Unigene6111	865	539	732	scaffold_5_Trichoderma_virens	1891249	924909	925102	0.94	--	0	194	305	8e-82	size 865	Trichoderma_virens
Unigene12213	1873	144	788	scaffold_26_Trichoderma_virens	361381	332203	331559	0.92	--	0	645	914	0	size 1873	Trichoderma_virens
Unigene21332	274	243	25	gi|310799158|gb|EFQ34051.1|	978	780	849	0.46	0.71	0	73	70.9	8e-12	--	isochorismatase [Glomerella graminicola M1.001]
Unigene5609	773	291	321	scaffold_6_Trichoderma_atroviride	2002610	805531	805561	0.96	--	0	31	54	4e-06	size 773	Trichoderma_atroviride
Unigene1050	251	1	117	gi|358397237|gb|EHK46612.1|	219	181	219	0.61	0.82	0	39	58.9	3e-08	--	hypothetical protein TRIATDRAFT_218718 [Trichoderma atroviride IMI 206040]
Unigene3522	563	183	214	scaffold_14_Trichoderma_atroviride	1008092	615336	615367	1	--	0	32	63.9	3e-09	size 563	Trichoderma_atroviride
Unigene12010	1109	46	787	scaffold_9_Trichoderma_virens	1740819	1503316	1502575	0.87	--	0	742	710	0	size 1109	Trichoderma_virens
Unigene16024	927	669	920	scaffold_9_Trichoderma_virens	1740819	165674	165423	0.9	--	0	252	301	1e-80	size 927	Trichoderma_virens
Unigene13810	395	298	71	gi|342875427|gb|EGU77194.1|	1739	875	954	0.47	0.66	0.05	80	58.9	3e-08	--	hypothetical protein FOXB_12271 [Fusarium oxysporum Fo5176]
Unigene19000	704	1	695	scaffold_20_Trichoderma_atroviride	295679	217643	216949	0.91	--	0	695	894	0	size 704	Trichoderma_atroviride
Unigene6130	210	203	3	gi|399169797|emb|CCE29241.1|	1210	36	105	0.47	0.57	0.04	70	67.4	9e-11	--	uncharacterized protein CPUR_02934 [Claviceps purpurea 20.1]
Unigene17157	607	7	606	gi|380490638|emb|CCF35875.1|	1182	734	913	0.41	0.57	0	201	162	7e-39	--	polymerase [Colletotrichum higginsianum]
Unigene6336	733	11	695	scaffold_28_Trichoderma_reeseiV2	407093	4986	5670	0.84	--	0	685	502	1e-141	size 733	Trichoderma_reeseiV2
Unigene12525	1330	311	1219	gi|346318402|gb|EGX88005.1|	488	24	340	0.76	0.85	0.04	317	485	1e-135	--	pyruvate dehydrogenase kinase [Cordyceps militaris CM01]
Unigene7808	593	329	581	scaffold_6_Trichoderma_reeseiV2	1455714	919924	920176	0.85	--	0	253	216	4e-55	size 593	Trichoderma_reeseiV2
Unigene5586	1191	490	1095	scaffold_6_Trichoderma_virens	1882819	1243290	1243895	0.85	--	0	606	496	1e-139	size 1191	Trichoderma_virens
Unigene5489	1146	1033	1146	scaffold_2_Trichoderma_virens	2698325	498993	499106	0.92	--	0	114	155	2e-36	size 1146	Trichoderma_virens
Unigene15829	590	123	588	scaffold_12_Trichoderma_atroviride	1468693	1161219	1160751	0.85	--	0	469	402	1e-111	size 590	Trichoderma_atroviride
Unigene10472	950	236	612	scaffold_2_Trichoderma_virens	2698325	2569618	2569242	0.87	--	0	377	359	7e-98	size 950	Trichoderma_virens
Unigene22221	201	3	147	scaffold_12_Trichoderma_virens	1276923	445046	444902	0.89	--	0	145	168	3e-41	size 201	Trichoderma_virens
Unigene3946	285	22	61	scaffold_11_Trichoderma_reeseiV2	1155933	246753	246714	1	--	0	40	79.8	3e-14	size 285	Trichoderma_reeseiV2
Unigene19170	203	202	2	gi|340515684|gb|EGR45937.1|	884	672	739	0.85	0.92	0.01	68	120	9e-27	--	N-terminal binuclear Zn cluster-containing/DNA binding domain-containing protein [Trichoderma reesei QM6a]
Unigene6736	668	5	668	scaffold_6_Trichoderma_virens	1882819	565307	564647	0.83	--	0	664	440	1e-122	size 668	Trichoderma_virens
Unigene17785	543	240	543	scaffold_1_Trichoderma_virens	3445002	1037638	1037941	0.86	--	0	304	270	3e-71	size 543	Trichoderma_virens
Unigene22600	335	16	333	gi|358387850|gb|EHK25444.1|	264	94	196	0.73	0.83	0	106	162	2e-39	--	hypothetical protein TRIVIDRAFT_219217 [Trichoderma virens Gv29-8]
Unigene14569	1591	731	783	scaffold_5_Trichoderma_virens	1891249	1670035	1669983	0.88	--	0	53	58	6e-07	size 1591	Trichoderma_virens
Unigene2545	1039	78	854	gi|346326943|gb|EGX96539.1|	264	1	259	0.72	0.87	0	259	404	1e-111	--	Peptidase S54, rhomboid [Cordyceps militaris CM01]
Unigene3276	328	192	1	gi|322702142|gb|EFY93890.1|	514	391	454	0.39	0.56	0	64	56.2	3e-15	--	QDE-2-interacting protein [Metarhizium acridum CQMa 102]
Unigene300	2547	1	1437	gi|310800554|gb|EFQ35447.1|	696	174	696	0.63	0.69	0.1	537	602	1e-170	--	VHS domain-containing protein [Glomerella graminicola M1.001]
Unigene9856	1992	1567	1699	scaffold_9_Trichoderma_virens	1740819	280682	280551	0.93	--	0	133	184	5e-45	size 1992	Trichoderma_virens
Unigene5707	452	11	316	gi|378732033|gb|EHY58492.1|	535	433	534	0.56	0.79	0	102	138	5e-32	--	MFS transporter, DHA1 family, multidrug resistance protein [Exophiala dermatitidis NIH/UT8656]
Unigene12098	423	115	172	scaffold_4_Trichoderma_atroviride	2789330	103640	103583	0.94	--	0	58	91.7	1e-17	size 423	Trichoderma_atroviride
Unigene22687	280	5	233	scaffold_9_Trichoderma_virens	1740819	503343	503568	0.87	--	0.01	229	228	5e-59	size 280	Trichoderma_virens
Unigene20873	315	1	315	scaffold_23_Trichoderma_virens	464700	95416	95102	0.93	--	0	315	466	1e-130	size 315	Trichoderma_virens
Unigene18634	220	1	199	scaffold_9_Trichoderma_virens	1740819	655512	655314	0.84	--	0	199	157	1e-37	size 220	Trichoderma_virens
Unigene10924	296	1	296	scaffold_7_Trichoderma_virens	1857220	1468145	1468435	0.92	--	0.03	298	394	1e-109	size 296	Trichoderma_virens
Unigene2581	363	45	130	scaffold_6_Trichoderma_virens	1882819	1609427	1609344	0.89	--	0.02	86	93.7	2e-18	size 363	Trichoderma_virens
Unigene20977	211	1	116	scaffold_10_Trichoderma_atroviride	1560307	1424176	1424061	0.97	--	0	116	206	1e-52	size 211	Trichoderma_atroviride
Unigene14701	1411	711	980	scaffold_17_Trichoderma_virens	880303	552523	552247	0.86	--	0.06	282	232	2e-59	size 1411	Trichoderma_virens
Unigene16144	835	385	783	scaffold_11_Trichoderma_virens	1316646	842613	843011	0.86	--	0	399	371	1e-101	size 835	Trichoderma_virens
Unigene11809	3900	1473	1874	scaffold_2_Trichoderma_virens	2698325	2243189	2242796	0.83	--	0.02	404	232	5e-59	size 3900	Trichoderma_virens
Unigene22804	221	164	221	scaffold_3_Trichoderma_atroviride	3040920	1102889	1102946	0.86	--	0	58	52	5e-06	size 221	Trichoderma_atroviride
Unigene436	2404	1522	2404	scaffold_28_Trichoderma_virens	307629	266936	267821	0.85	--	0	886	753	0	size 2404	Trichoderma_virens
Unigene14947	223	22	68	scaffold_12_Trichoderma_virens	1276923	953714	953668	1	--	0	47	93.7	1e-18	size 223	Trichoderma_virens
Unigene12271	1921	443	1291	scaffold_12_Trichoderma_virens	1276923	163006	162158	0.82	--	0	849	533	1e-150	size 1921	Trichoderma_virens
Unigene8498	1107	326	690	scaffold_4_Trichoderma_virens	2401340	1009194	1008840	0.87	--	0.06	372	293	4e-78	size 1107	Trichoderma_virens
Unigene2077	961	593	678	scaffold_15_Trichoderma_virens	964667	364969	365055	0.94	--	0.01	87	125	2e-27	size 961	Trichoderma_virens
Unigene7882	1530	1	1248	scaffold_1_Trichoderma_atroviride	5619074	3005222	3006469	0.88	--	0	1248	1356	0	size 1530	Trichoderma_atroviride
Unigene22422	288	4	96	scaffold_9_Trichoderma_virens	1740819	973961	973866	0.92	--	0.03	96	111	8e-24	size 288	Trichoderma_virens
Unigene7827	359	85	352	scaffold_16_Trichoderma_atroviride	911603	754241	753974	0.84	--	0	268	206	2e-52	size 359	Trichoderma_atroviride
Unigene11601	1994	1103	585	gi|399168666|emb|CCE30452.1|	184	1	173	0.75	0.83	0	174	263	2e-68	--	related to peroxiredoxin 5, mitochondrial precursor [Claviceps purpurea 20.1]
Unigene16126	755	750	304	gi|358381513|gb|EHK19188.1|	1254	1100	1254	0.74	0.82	0.03	155	223	5e-57	--	glycosyltransferase family 1 protein, partial [Trichoderma virens Gv29-8]
Unigene6199	3157	2253	2783	scaffold_2_Trichoderma_virens	2698325	1676950	1677480	0.9	--	0	531	640	0	size 3157	Trichoderma_virens
Unigene1753	984	26	335	scaffold_6_Trichoderma_atroviride	2002610	601778	601469	0.83	--	0	310	210	4e-53	size 984	Trichoderma_atroviride
Unigene14561	1439	1389	826	gi|322697616|gb|EFY89394.1|	454	259	454	0.71	0.82	0.04	197	282	2e-74	--	VelB [Metarhizium acridum CQMa 102]
Unigene4863	456	197	259	scaffold_5_Trichoderma_virens	1891249	1815906	1815843	0.96	--	0.01	64	103	3e-21	size 456	Trichoderma_virens
Unigene1208	323	190	273	scaffold_6_Trichoderma_atroviride	2002610	888660	888743	0.84	--	0	84	63.9	2e-09	size 323	Trichoderma_atroviride
Unigene16815	372	367	188	gi|358384597|gb|EHK22194.1|	211	150	209	0.8	0.86	0	60	107	6e-23	--	hypothetical protein TRIVIDRAFT_29306 [Trichoderma virens Gv29-8]
Unigene17794	499	152	3	gi|322712529|gb|EFZ04102.1|	273	11	59	0.58	0.74	0	50	55.5	5e-07	--	phytanoyl-CoA dioxygenase family protein [Metarhizium anisopliae ARSEF 23]
Unigene12631	736	735	4	gi|340519237|gb|EGR49476.1|	517	110	353	0.97	0.98	0	244	516	1e-145	--	calcineurin [Trichoderma reesei QM6a]
Unigene14377	4388	762	1540	scaffold_15_Trichoderma_virens	964667	961409	962184	0.84	--	0	779	605	1e-171	size 4388	Trichoderma_virens
Unigene13074	1482	6	795	scaffold_3_Trichoderma_atroviride	3040920	1469731	1470520	0.86	--	0	793	682	0	size 1482	Trichoderma_atroviride
Unigene18833	376	1	96	scaffold_12_Trichoderma_atroviride	1468693	679948	680043	0.91	--	0	96	127	2e-28	size 376	Trichoderma_atroviride
Unigene7607	422	115	239	scaffold_1_Trichoderma_reeseiV2	3756989	412289	412413	0.86	--	0	125	113	3e-24	size 422	Trichoderma_reeseiV2
Unigene12349	885	452	619	scaffold_18_Trichoderma_virens	790574	300092	299928	0.83	--	0.01	168	107	4e-22	size 885	Trichoderma_virens
Unigene12793	2234	1899	427	gi|378726772|gb|EHY53231.1|	498	1	489	0.75	0.85	0	491	771	0	--	MFS transporter, SP family, sugar:H+ symporter [Exophiala dermatitidis NIH/UT8656]
Unigene7798	1011	492	880	scaffold_12_Trichoderma_virens	1276923	59271	59659	0.93	--	0	389	581	1e-164	size 1011	Trichoderma_virens
Unigene7359	1216	320	1189	scaffold_3_Trichoderma_atroviride	3040920	1876394	1877263	0.85	--	0	870	749	0	size 1216	Trichoderma_atroviride
Unigene1451	235	231	1	gi|358395747|gb|EHK45134.1|	818	19	93	0.51	0.61	0	77	75.9	3e-13	--	hypothetical protein TRIATDRAFT_318671 [Trichoderma atroviride IMI 206040]
Unigene4088	453	173	220	scaffold_6_Trichoderma_virens	1882819	1417442	1417394	0.93	--	0.02	49	65.9	7e-10	size 453	Trichoderma_virens
Unigene19837	435	1	284	scaffold_55_Trichoderma_virens	26397	16830	16547	0.98	--	0	284	523	1e-148	size 435	Trichoderma_virens
Unigene22324	230	21	178	scaffold_23_Trichoderma_virens	464700	147572	147729	0.84	--	0	158	115	4e-25	size 230	Trichoderma_virens
Unigene7373	1239	1204	527	gi|322699442|gb|EFY91203.1|	277	41	277	0.49	0.65	0.06	241	222	2e-56	--	OB-fold nucleic acid binding domain protein [Metarhizium acridum CQMa 102]
Unigene7351	226	1	63	scaffold_7_Trichoderma_virens	1857220	325137	325199	1	--	0	63	125	4e-28	size 226	Trichoderma_virens
Unigene10786	1694	1515	1183	gi|399166556|emb|CCE32539.1|	160	3	113	0.81	0.9	0	111	203	1e-70	--	uncharacterized protein CPUR_06399 [Claviceps purpurea 20.1]
Unigene6	1534	491	820	scaffold_11_Trichoderma_virens	1316646	89874	90203	0.9	--	0	330	392	1e-108	size 1534	Trichoderma_virens
Unigene12542	1887	1478	1885	gi|225562186|gb|EEH10466.1|	536	6	141	0.51	0.72	0	137	147	1e-33	--	O-methylsterigmatocystin oxidoreductase [Ajellomyces capsulatus G186AR]
Unigene6432	1035	1	765	scaffold_29_Trichoderma_virens	270483	199260	198482	0.88	--	0.04	790	785	0	size 1035	Trichoderma_virens
Unigene17397	349	295	349	scaffold_3_Trichoderma_virens	2573579	2107509	2107563	0.98	--	0	55	101	9e-21	size 349	Trichoderma_virens
Unigene10079	546	2	376	gi|315039893|ref|XP_003169324.1|	674	79	195	0.41	0.53	0	126	87.4	2e-16	--	high-affinity potassium transporter [Arthroderma gypseum CBS 118893] >gi|311337745|gb|EFQ96947.1| high-affinity potassium transporter [Arthroderma gypseum CBS 118893]
Unigene6300	1775	434	1773	scaffold_6_Trichoderma_virens	1882819	794932	796251	0.88	--	0.02	1345	1400	0	size 1775	Trichoderma_virens
Unigene15259	1980	1	1348	scaffold_11_Trichoderma_virens	1316646	429544	428215	0.83	--	0.02	1353	852	0	size 1980	Trichoderma_virens
Unigene14301	2619	1446	2426	scaffold_11_Trichoderma_virens	1316646	547723	546737	0.89	--	0	987	1092	0	size 2619	Trichoderma_virens
Unigene13580	836	439	473	scaffold_4_Trichoderma_virens	2401340	1583878	1583844	0.97	--	0	35	61.9	2e-08	size 836	Trichoderma_virens
Unigene16584	1084	217	769	scaffold_9_Trichoderma_virens	1740819	1732510	1733065	0.88	--	0	556	591	1e-167	size 1084	Trichoderma_virens
Unigene15161	2787	161	1930	gi|346973105|gb|EGY16557.1|	554	1	552	0.62	0.74	0	592	725	0	--	translation initiation factor eIF2B [Verticillium dahliae VdLs.17]
Unigene9854	1354	10	222	scaffold_17_Trichoderma_virens	880303	280957	280745	0.88	--	0	213	224	4e-57	size 1354	Trichoderma_virens
Unigene6847	711	28	60	scaffold_12_Trichoderma_virens	1276923	1181582	1181614	1	--	0	33	65.9	1e-09	size 711	Trichoderma_virens
Unigene6288	561	5	61	scaffold_4_Trichoderma_reeseiV2	1832615	1393502	1393446	0.96	--	0	57	97.6	2e-19	size 561	Trichoderma_reeseiV2
Unigene4519	619	527	619	scaffold_11_Trichoderma_atroviride	1543509	1303906	1303814	0.94	--	0	93	145	1e-33	size 619	Trichoderma_atroviride
Unigene5638	896	656	770	scaffold_3_Trichoderma_atroviride	3040920	1269971	1269857	0.95	--	0	115	188	1e-46	size 896	Trichoderma_atroviride
Unigene8002	830	1	336	scaffold_14_Trichoderma_virens	1207874	250879	250544	0.87	--	0	336	325	8e-88	size 830	Trichoderma_virens
Unigene7917	770	1	753	scaffold_5_Trichoderma_virens	1891249	371095	370343	0.86	--	0	755	632	1e-180	size 770	Trichoderma_virens
Unigene19736	475	1	418	scaffold_1_Trichoderma_atroviride	5619074	2403283	2402866	0.88	--	0	418	432	1e-120	size 475	Trichoderma_atroviride
Unigene4175	312	19	133	scaffold_12_Trichoderma_virens	1276923	737306	737191	0.84	--	0.05	119	67.9	1e-10	size 312	Trichoderma_virens
Unigene10314	1606	331	543	gi|320585995|gb|EFW98674.1|	507	334	403	0.53	0.63	0	71	77.4	1e-12	--	ring finger domain protein [Grosmannia clavigera kw1407]
Unigene15691	504	114	312	scaffold_3_Trichoderma_atroviride	3040920	1918953	1919157	0.85	--	0.05	208	121	1e-26	size 504	Trichoderma_atroviride
Unigene16409	570	139	372	scaffold_25_Trichoderma_virens	390681	218399	218633	0.89	--	0	235	268	1e-70	size 570	Trichoderma_virens
Unigene2551	1889	17	1373	scaffold_11_Trichoderma_atroviride	1543509	663777	662417	0.81	--	0	1361	672	0	size 1889	Trichoderma_atroviride
Unigene2718	1124	236	903	scaffold_22_Trichoderma_virens	526187	260881	260214	0.89	--	0	668	745	0	size 1124	Trichoderma_virens
Unigene17522	530	4	244	scaffold_9_Trichoderma_reeseiV2	1219543	226266	226506	0.9	--	0	241	287	1e-76	size 530	Trichoderma_reeseiV2
Unigene8292	271	5	271	gi|317145340|ref|XP_001820706.2|	283	19	107	0.38	0.51	0.01	90	59.7	2e-08	--	hypothetical protein AOR_1_220144 [Aspergillus oryzae RIB40]
Unigene5896	884	811	509	gi|255932017|ref|XP_002557565.1|	101	1	101	0.59	0.74	0	101	124	4e-27	--	Pc12g07300 [Penicillium chrysogenum Wisconsin 54-1255] >gi|211582184|emb|CAP80357.1| Pc12g07300 [Penicillium chrysogenum Wisconsin 54-1255]
Unigene15983	1605	454	603	scaffold_2_Trichoderma_atroviride	4122011	1866976	1867122	0.86	--	0.02	150	117	8e-25	size 1605	Trichoderma_atroviride
Unigene21442	323	206	295	scaffold_36_Trichoderma_virens	163340	4571	4482	0.94	--	0	90	139	4e-32	size 323	Trichoderma_virens
Unigene17168	786	100	177	scaffold_13_Trichoderma_virens	1256836	781806	781884	0.94	--	0.01	79	117	4e-25	size 786	Trichoderma_virens
Unigene2521	594	240	419	gi|358393720|gb|EHK43121.1|	165	102	161	0.56	0.73	0	60	77.4	2e-13	--	hypothetical protein TRIATDRAFT_320433, partial [Trichoderma atroviride IMI 206040]
Unigene14938	2451	2449	653	gi|399170151|emb|CCE28924.1|	797	205	797	0.63	0.78	0	600	843	0	--	uncharacterized protein CPUR_02614 [Claviceps purpurea 20.1]
Unigene23160	206	204	1	gi|340516546|gb|EGR46794.1|	509	25	92	0.79	0.85	0	68	110	9e-24	--	amidase [Trichoderma reesei QM6a]
Unigene13350	7169	2662	683	gi|255939650|ref|XP_002560594.1|	727	38	700	0.57	0.67	0.02	674	750	0	--	Pc16g02220 [Penicillium chrysogenum Wisconsin 54-1255] >gi|211585217|emb|CAP92892.1| Pc16g02220 [Penicillium chrysogenum Wisconsin 54-1255]
Unigene21257	319	1	246	gi|320589318|gb|EFX01780.1|	304	214	295	0.54	0.69	0.02	84	94.4	7e-19	--	short chain dehydrogenase reductase [Grosmannia clavigera kw1407]
Unigene14544	3164	1	1260	gi|310796689|gb|EFQ32150.1|	1312	819	1237	0.71	0.86	0	422	615	0	--	WD repeat domain-containing protein [Glomerella graminicola M1.001]
Unigene20660	233	1	148	scaffold_9_Trichoderma_virens	1740819	306060	306207	0.91	--	0	148	190	9e-48	size 233	Trichoderma_virens
Unigene19972	443	245	288	scaffold_20_Trichoderma_reeseiV2	629213	141211	141254	0.9	--	0	44	56	6e-07	size 443	Trichoderma_reeseiV2
Unigene1896	1005	113	684	scaffold_18_Trichoderma_virens	790574	480689	481260	0.85	--	0	572	492	1e-138	size 1005	Trichoderma_virens
Unigene19983	514	3	102	scaffold_4_Trichoderma_virens	2401340	803991	804090	0.84	--	0	100	71.9	1e-11	size 514	Trichoderma_virens
Unigene7378	384	146	193	scaffold_15_Trichoderma_virens	964667	902748	902794	0.93	--	0.02	48	63.9	2e-09	size 384	Trichoderma_virens
Unigene18898	333	216	330	scaffold_4_Trichoderma_atroviride	2789330	942203	942317	0.83	--	0	115	77.8	1e-13	size 333	Trichoderma_atroviride
Unigene9659	424	35	394	scaffold_3_Trichoderma_virens	2573579	1811327	1811690	0.83	--	0.03	368	238	8e-62	size 424	Trichoderma_virens
Unigene10922	251	217	246	scaffold_26_Trichoderma_reeseiV2	433400	183651	183622	0.96	--	0	30	52	5e-06	size 251	Trichoderma_reeseiV2
Unigene16658	716	167	715	scaffold_3_Trichoderma_atroviride	3040920	2995935	2996481	0.82	--	0.01	551	289	4e-77	size 716	Trichoderma_atroviride
Unigene10154	2640	1292	1512	scaffold_9_Trichoderma_virens	1740819	295214	294994	0.85	--	0	221	184	6e-45	size 2640	Trichoderma_virens
Unigene7685	369	1	364	scaffold_1_Trichoderma_virens	3445002	2293156	2293519	0.89	--	0	364	412	1e-114	size 369	Trichoderma_virens
Unigene13881	1096	1094	174	gi|310792637|gb|EFQ28164.1|	409	111	395	0.48	0.64	0	307	285	1e-75	--	peptidase family C78 [Glomerella graminicola M1.001]
Unigene21859	240	1	240	gi|340519513|gb|EGR49751.1|	2205	1787	1866	0.91	0.97	0	80	147	7e-35	--	polyketide synthase [Trichoderma reesei QM6a]
Unigene8574	1399	273	1179	scaffold_5_Trichoderma_virens	1891249	1514009	1513100	0.83	--	0	913	593	1e-168	size 1399	Trichoderma_virens
Unigene14763	3012	1383	2026	scaffold_1_Trichoderma_atroviride	5619074	4194597	4195240	0.9	--	0	644	777	0	size 3012	Trichoderma_atroviride
Unigene4288	266	264	16	gi|358386734|gb|EHK24329.1|	613	284	366	0.72	0.85	0	83	122	3e-27	--	hypothetical protein TRIVIDRAFT_146683 [Trichoderma virens Gv29-8]
Unigene22382	386	5	386	scaffold_2_Trichoderma_virens	2698325	2072359	2072740	0.84	--	0	382	289	2e-77	size 386	Trichoderma_virens
Unigene14777	4065	1387	2092	scaffold_7_Trichoderma_virens	1857220	38603	39308	0.87	--	0	706	678	0	size 4065	Trichoderma_virens
Unigene7919	2060	674	779	scaffold_3_Trichoderma_virens	2573579	663322	663429	0.91	--	0.01	108	127	1e-27	size 2060	Trichoderma_virens
Unigene7420	402	349	402	scaffold_24_Trichoderma_atroviride	12101	5334	5387	0.98	--	0	54	99.6	4e-20	size 402	Trichoderma_atroviride
Unigene8316	1278	255	780	scaffold_7_Trichoderma_virens	1857220	451001	450473	0.85	--	0	529	418	1e-115	size 1278	Trichoderma_virens
Unigene13230	1934	1648	728	gi|399172615|emb|CCE26762.1|	328	5	328	0.59	0.73	0.05	325	384	1e-105	--	uncharacterized protein CPUR_00231 [Claviceps purpurea 20.1]
Unigene587	280	5	279	scaffold_1_Trichoderma_atroviride	5619074	546134	545860	0.82	--	0	275	165	6e-40	size 280	Trichoderma_atroviride
Unigene21556	243	1	243	scaffold_4_Trichoderma_virens	2401340	1250819	1251061	0.88	--	0	243	268	5e-71	size 243	Trichoderma_virens
Unigene4805	2451	1472	1817	scaffold_1_Trichoderma_virens	3445002	1526624	1526969	0.83	--	0	346	226	2e-57	size 2451	Trichoderma_virens
Unigene1746	1008	657	1007	gi|399168935|emb|CCE30223.1|	271	74	188	0.53	0.7	0	117	129	3e-44	--	uncharacterized protein CPUR_04071 [Claviceps purpurea 20.1]
Unigene2483	963	1	312	scaffold_2_Trichoderma_virens	2698325	688456	688767	0.91	--	0	312	404	1e-111	size 963	Trichoderma_virens
Unigene16516	633	50	446	scaffold_12_Trichoderma_virens	1276923	335288	334892	0.83	--	0	397	272	8e-72	size 633	Trichoderma_virens
Unigene15148	2069	619	1340	scaffold_10_Trichoderma_virens	1529422	837602	836881	0.81	--	0	725	383	1e-104	size 2069	Trichoderma_virens
Unigene13880	1100	1094	240	gi|320588732|gb|EFX01200.1|	618	332	595	0.51	0.64	0	286	280	5e-74	--	duf1671 domain containing protein [Grosmannia clavigera kw1407]
Unigene8083	1584	188	1576	gi|296812147|ref|XP_002846411.1|	522	15	479	0.64	0.81	0	465	653	0	--	benzoate 4-monooxygenase cytochrome P450 [Arthroderma otae CBS 113480] >gi|238841667|gb|EEQ31329.1| benzoate 4-monooxygenase cytochrome P450 [Arthroderma otae CBS 113480]
Unigene889	201	1	195	gi|340518460|gb|EGR48701.1|	1046	199	260	0.63	0.75	0	65	89	3e-17	--	predicted protein [Trichoderma reesei QM6a]
Unigene7756	390	388	2	gi|399168252|emb|CCE30958.1|	425	201	329	0.64	0.81	0	129	184	4e-46	--	uncharacterized protein CPUR_04809 [Claviceps purpurea 20.1]
Unigene12414	5381	3169	5004	gi|399166139|emb|CCE33057.1|	647	18	635	0.78	0.86	0	618	994	0	--	uncharacterized protein CPUR_06980 [Claviceps purpurea 20.1]
Unigene10756	875	44	613	scaffold_10_Trichoderma_atroviride	1560307	1171451	1172020	0.81	--	0	570	313	3e-84	size 875	Trichoderma_atroviride
Unigene11734	637	411	564	scaffold_4_Trichoderma_virens	2401340	1395878	1396031	0.87	--	0	154	155	1e-36	size 637	Trichoderma_virens
Unigene7795	305	131	305	scaffold_9_Trichoderma_virens	1740819	846997	846823	0.91	--	0	175	228	5e-59	size 305	Trichoderma_virens
Unigene6741	231	17	64	scaffold_1_Trichoderma_virens	3445002	1095506	1095553	0.93	--	0	48	71.9	5e-12	size 231	Trichoderma_virens
Unigene16748	474	18	289	scaffold_21_Trichoderma_virens	601124	517099	517370	0.91	--	0	272	357	1e-97	size 474	Trichoderma_virens
Unigene19368	278	152	207	scaffold_4_Trichoderma_atroviride	2789330	404388	404333	0.92	--	0	56	79.8	3e-14	size 278	Trichoderma_atroviride
Unigene15608	436	79	217	scaffold_23_Trichoderma_virens	464700	418700	418838	0.87	--	0	139	133	3e-30	size 436	Trichoderma_virens
Unigene11923	1887	369	1336	scaffold_16_Trichoderma_atroviride	911603	726433	727394	0.88	--	0	969	1011	0	size 1887	Trichoderma_atroviride
Unigene8363	856	290	415	scaffold_1_Trichoderma_virens	3445002	2709187	2709310	0.88	--	0.01	126	133	7e-30	size 856	Trichoderma_virens
Unigene10988	671	145	653	scaffold_15_Trichoderma_atroviride	914816	736479	736993	0.84	--	0.01	515	396	1e-109	size 671	Trichoderma_atroviride
Unigene717	376	6	374	gi|322705977|gb|EFY97559.1|	531	346	468	0.58	0.79	0	123	158	3e-38	--	Lipase [Metarhizium anisopliae ARSEF 23]
Unigene3727	1677	679	1330	scaffold_15_Trichoderma_virens	964667	288926	288275	0.84	--	0	652	507	1e-142	size 1677	Trichoderma_virens
Unigene19204	291	160	286	scaffold_2_Trichoderma_virens	2698325	2570391	2570265	0.97	--	0	127	228	5e-59	size 291	Trichoderma_virens
Unigene7019	1200	158	416	scaffold_25_Trichoderma_virens	390681	264149	264407	0.88	--	0	259	283	4e-75	size 1200	Trichoderma_virens
Unigene21237	318	1	277	scaffold_1_Trichoderma_reeseiV2	3756989	2662008	2662284	0.86	--	0	277	248	6e-65	size 318	Trichoderma_reeseiV2
Unigene2675	851	89	259	gi|310795676|gb|EFQ31137.1|	287	228	285	0.79	0.84	0.01	58	97.1	5e-19	--	phosphoadenosine phosphosulfate reductase [Glomerella graminicola M1.001]
Unigene11089	1315	852	1313	gi|358391530|gb|EHK40934.1|	567	150	335	0.39	0.5	0.2	193	124	4e-27	--	hypothetical protein TRIATDRAFT_31254 [Trichoderma atroviride IMI 206040]
Unigene2618	762	451	757	scaffold_13_Trichoderma_atroviride	1159790	1053502	1053814	0.87	--	0.02	314	297	2e-79	size 762	Trichoderma_atroviride
Unigene17261	613	341	498	scaffold_13_Trichoderma_virens	1256836	601116	601273	0.87	--	0	158	163	5e-39	size 613	Trichoderma_virens
Unigene9432	266	1	266	scaffold_16_Trichoderma_virens	873038	170808	170543	0.94	--	0	266	416	1e-116	size 266	Trichoderma_virens
Unigene19883	309	1	177	scaffold_22_Trichoderma_virens	526187	414348	414527	0.83	--	0.01	180	115	5e-25	size 309	Trichoderma_virens
Unigene22752	235	234	1	gi|358383844|gb|EHK21505.1|	514	317	395	0.83	0.89	0.01	79	134	5e-31	--	glycoside hydrolase family 47 protein [Trichoderma virens Gv29-8]
Unigene13295	1146	269	898	scaffold_2_Trichoderma_virens	2698325	2047257	2046624	0.85	--	0	634	482	1e-135	size 1146	Trichoderma_virens
Unigene9460	1630	1134	1445	scaffold_5_Trichoderma_atroviride	2123111	1363908	1363591	0.89	--	0.01	318	339	1e-91	size 1630	Trichoderma_atroviride
Unigene23067	251	11	231	scaffold_10_Trichoderma_virens	1529422	41471	41251	0.84	--	0	221	168	3e-41	size 251	Trichoderma_virens
Unigene1904	341	12	143	scaffold_6_Trichoderma_virens	1882819	1494825	1494956	0.84	--	0	132	95.6	6e-19	size 341	Trichoderma_virens
Unigene9162	544	297	370	scaffold_6_Trichoderma_atroviride	2002610	1835100	1835173	0.89	--	0	74	83.8	3e-15	size 544	Trichoderma_atroviride
Unigene15870	1019	1018	428	gi|340515657|gb|EGR45910.1|	813	612	813	0.71	0.84	0.03	204	302	1e-80	--	N-terminal binuclear Zn cluster-containing/DNA binding domain-containing protein [Trichoderma reesei QM6a]
Unigene18408	415	1	404	scaffold_10_Trichoderma_virens	1529422	1009409	1009812	0.88	--	0	404	428	1e-119	size 415	Trichoderma_virens
Unigene19685	284	2	280	gi|358392842|gb|EHK42246.1|	834	142	233	0.6	0.73	0	93	113	1e-24	--	hypothetical protein TRIATDRAFT_77440 [Trichoderma atroviride IMI 206040]
Unigene15063	1947	479	1493	scaffold_11_Trichoderma_reeseiV2	1155933	927979	926959	0.83	--	0	1021	702	0	size 1947	Trichoderma_reeseiV2
Unigene6578	838	836	3	gi|358393436|gb|EHK42837.1|	768	2	273	0.58	0.69	0.01	281	295	9e-79	--	Serine/threonine protein kinase [Trichoderma atroviride IMI 206040]
Unigene6711	387	1	384	scaffold_7_Trichoderma_virens	1857220	91364	90981	0.87	--	0	384	373	1e-102	size 387	Trichoderma_virens
Unigene6342	1274	967	413	gi|399168494|emb|CCE30755.1|	230	9	193	0.64	0.8	0	185	268	2e-70	--	uncharacterized protein CPUR_04604 [Claviceps purpurea 20.1]
Unigene14195	223	51	205	scaffold_5_Trichoderma_atroviride	2123111	1559610	1559764	0.88	--	0	155	165	5e-40	size 223	Trichoderma_atroviride
Unigene8911	1097	75	143	scaffold_2_Trichoderma_reeseiV2	2007204	1881168	1881236	0.92	--	0	69	97.6	5e-19	size 1097	Trichoderma_reeseiV2
Unigene10848	269	1	264	gi|322700077|gb|EFY91834.1|	404	235	321	0.56	0.72	0	88	99.8	2e-20	--	hypothetical protein MAC_02119 [Metarhizium acridum CQMa 102]
Unigene4405	641	326	408	scaffold_11_Trichoderma_atroviride	1543509	608016	607934	0.91	--	0	83	109	7e-23	size 641	Trichoderma_atroviride
Unigene16525	358	350	12	gi|323347695|gb|EGA81959.1|	1171	1047	1161	0.39	0.64	0.01	115	81.3	6e-15	--	Mnn4p [Saccharomyces cerevisiae Lalvin QA23]
Unigene5893	867	565	365	gi|340515091|gb|EGR45348.1|	73	1	66	0.64	0.82	0	67	89.4	1e-16	--	predicted protein [Trichoderma reesei QM6a]
Unigene9243	1048	448	710	scaffold_8_Trichoderma_virens	1821084	988940	989202	0.95	--	0	263	426	1e-118	size 1048	Trichoderma_virens
Unigene13120	1829	701	1565	scaffold_17_Trichoderma_virens	880303	791382	792246	0.84	--	0	865	644	0	size 1829	Trichoderma_virens
Unigene11120	1562	557	1461	scaffold_13_Trichoderma_virens	1256836	297459	298368	0.85	--	0	910	731	0	size 1562	Trichoderma_virens
Unigene85	460	306	383	scaffold_12_Trichoderma_virens	1276923	482397	482320	0.87	--	0	78	75.8	7e-13	size 460	Trichoderma_virens
Unigene8240	295	45	295	scaffold_19_Trichoderma_virens	684366	668752	668502	0.85	--	0	251	204	7e-52	size 295	Trichoderma_virens
Unigene23219	223	1	222	scaffold_1_Trichoderma_atroviride	5619074	1316712	1316491	0.86	--	0	222	194	5e-49	size 223	Trichoderma_atroviride
Unigene20651	205	3	119	gi|346320661|gb|EGX90261.1|	447	200	238	0.56	0.66	0	39	52	4e-06	--	HMG box protein [Cordyceps militaris CM01]
Unigene13858	1595	1148	174	gi|320588732|gb|EFX01200.1|	618	295	597	0.49	0.62	0	326	293	1e-77	--	duf1671 domain containing protein [Grosmannia clavigera kw1407]
Unigene5058	1196	655	1196	scaffold_11_Trichoderma_virens	1316646	557546	558084	0.89	--	0	542	626	1e-178	size 1196	Trichoderma_virens
Unigene2796	934	2	304	gi|340519512|gb|EGR49750.1|	1098	1000	1098	0.85	0.93	0	101	162	1e-38	--	vesicular transport protein [Trichoderma reesei QM6a]
Unigene10872	382	1	380	scaffold_9_Trichoderma_virens	1740819	1525276	1524894	0.83	--	0.01	384	242	4e-63	size 382	Trichoderma_virens
Unigene14270	2979	1	1057	scaffold_19_Trichoderma_virens	684366	507359	508415	0.87	--	0	1057	1057	0	size 2979	Trichoderma_virens
Unigene8067	206	1	26	scaffold_8_Trichoderma_reeseiV2	1408331	473837	473812	1	--	0	26	52	4e-06	size 206	Trichoderma_reeseiV2
Unigene17019	464	445	113	gi|310795450|gb|EFQ30911.1|	189	76	187	0.53	0.69	0.01	113	111	6e-24	--	acetyltransferase [Glomerella graminicola M1.001]
Unigene3801	938	731	829	scaffold_28_Trichoderma_virens	307629	227362	227460	0.87	--	0	99	101	3e-20	size 938	Trichoderma_virens
Unigene7171	942	938	3	gi|399168176|emb|CCE30882.1|	665	140	471	0.52	0.67	0.07	337	315	1e-84	--	uncharacterized protein CPUR_04733 [Claviceps purpurea 20.1]
Unigene21568	216	32	214	scaffold_15_Trichoderma_virens	964667	933318	933147	0.9	--	0.06	183	220	9e-57	size 216	Trichoderma_virens
Unigene15066	3783	1298	2253	scaffold_4_Trichoderma_virens	2401340	1933631	1932676	0.83	--	0	956	674	0	size 3783	Trichoderma_virens
Unigene7673	652	649	338	gi|380495710|emb|CCF32184.1|	338	83	192	0.34	0.5	0.05	110	57.4	3e-07	--	transposase [Colletotrichum higginsianum]
Unigene165	1057	19	87	scaffold_25_Trichoderma_virens	390681	204590	204658	0.91	--	0	69	89.7	1e-16	size 1057	Trichoderma_virens
Unigene3964	239	122	231	scaffold_8_Trichoderma_virens	1821084	1779247	1779138	0.89	--	0	110	123	2e-27	size 239	Trichoderma_virens
Unigene2154	309	44	135	scaffold_4_Trichoderma_virens	2401340	1896147	1896238	0.91	--	0	92	119	4e-26	size 309	Trichoderma_virens
Unigene18162	553	77	175	scaffold_11_Trichoderma_atroviride	1543509	412302	412400	0.93	--	0	99	149	7e-35	size 553	Trichoderma_atroviride
Unigene2915	506	37	319	scaffold_1_Trichoderma_reeseiV2	3756989	3191501	3191783	0.83	--	0	283	188	8e-47	size 506	Trichoderma_reeseiV2
Unigene13368	379	138	366	scaffold_25_Trichoderma_virens	390681	292456	292228	0.88	--	0	229	240	2e-62	size 379	Trichoderma_virens
Unigene12421	1081	58	527	scaffold_17_Trichoderma_atroviride	855665	748962	748493	0.82	--	0	470	281	1e-74	size 1081	Trichoderma_atroviride
Unigene745	269	6	157	scaffold_26_Trichoderma_virens	361381	194748	194902	0.93	--	0.01	155	224	7e-58	size 269	Trichoderma_virens
Unigene15762	577	183	222	scaffold_2_Trichoderma_reeseiV2	2007204	1382362	1382401	0.92	--	0	40	56	8e-07	size 577	Trichoderma_reeseiV2
Unigene22638	222	222	7	gi|358379387|gb|EHK17067.1|	630	370	439	0.56	0.66	0	72	79.7	2e-14	--	hypothetical protein TRIVIDRAFT_226907 [Trichoderma virens Gv29-8]
Unigene806	230	64	225	scaffold_25_Trichoderma_virens	390681	320521	320360	0.88	--	0	162	178	3e-44	size 230	Trichoderma_virens
Unigene7037	961	676	959	scaffold_13_Trichoderma_virens	1256836	403039	402756	0.91	--	0	284	381	1e-104	size 961	Trichoderma_virens
Unigene4783	373	172	237	scaffold_9_Trichoderma_virens	1740819	1697032	1697097	0.87	--	0	66	67.9	1e-10	size 373	Trichoderma_virens
Unigene23274	226	4	215	scaffold_3_Trichoderma_virens	2573579	241534	241323	0.88	--	0	212	222	2e-57	size 226	Trichoderma_virens
Unigene14381	4524	3515	4458	scaffold_4_Trichoderma_virens	2401340	2073313	2072370	0.84	--	0	944	729	0	size 4524	Trichoderma_virens
Unigene15016	3385	2228	3258	scaffold_16_Trichoderma_virens	873038	616062	615035	0.84	--	0	1034	745	0	size 3385	Trichoderma_virens
Unigene12343	261	1	213	gi|358389922|gb|EHK27514.1|	638	83	153	0.61	0.78	0	71	89.4	2e-17	--	component of a calcium permeable channel [Trichoderma virens Gv29-8]
Unigene13013	2922	1336	2230	scaffold_8_Trichoderma_reeseiV2	1408331	280181	279293	0.84	--	0	895	688	0	size 2922	Trichoderma_reeseiV2
Unigene9671	222	4	222	gi|358399998|gb|EHK49335.1|	368	62	134	0.83	0.9	0	73	137	9e-32	--	hypothetical protein TRIATDRAFT_297936 [Trichoderma atroviride IMI 206040]
Unigene20646	333	77	139	scaffold_2_Trichoderma_reeseiV2	2007204	1181944	1181882	0.92	--	0	63	85.7	5e-16	size 333	Trichoderma_reeseiV2
Unigene150	1089	135	881	gi|358395213|gb|EHK44606.1|	245	1	245	0.74	0.85	0.02	255	372	1e-102	--	carbohydrate-binding module family 50 protein [Trichoderma atroviride IMI 206040]
Unigene18871	214	73	141	scaffold_1_Trichoderma_virens	3445002	1952571	1952503	0.88	--	0	69	73.8	1e-12	size 214	Trichoderma_virens
Unigene7614	654	3	631	scaffold_4_Trichoderma_virens	2401340	1506907	1506279	0.88	--	0	629	668	0	size 654	Trichoderma_virens
Unigene3475	404	4	400	scaffold_1_Trichoderma_reeseiV2	3756989	313652	313256	0.86	--	0	397	375	1e-103	size 404	Trichoderma_reeseiV2
Unigene6548	407	14	190	scaffold_1_Trichoderma_virens	3445002	1431568	1431392	0.9	--	0	177	216	3e-55	size 407	Trichoderma_virens
Unigene8906	300	3	275	scaffold_23_Trichoderma_reeseiV2	512080	477837	477565	0.85	--	0	273	224	8e-58	size 300	Trichoderma_reeseiV2
Unigene15175	2923	192	2249	gi|259488849|tpe|CBF88630.1|	657	1	657	0.83	0.88	0	687	1131	0	--	TPA: Hsp70 family protein (AFU_orthologue; AFUA_1G15200) [Aspergillus nidulans FGSC A4]
Unigene18132	228	1	228	gi|399170758|emb|CCE28299.1|	1708	797	873	0.41	0.61	0.02	78	51.2	7e-06	--	uncharacterized protein CPUR_01774 [Claviceps purpurea 20.1]
Unigene1671	360	161	217	scaffold_30_Trichoderma_virens	270378	190168	190113	0.96	--	0.01	57	89.7	4e-17	size 360	Trichoderma_virens
Unigene4975	709	1	27	scaffold_23_Trichoderma_virens	464700	291621	291647	1	--	0	27	54	4e-06	size 709	Trichoderma_virens
Unigene17894	401	338	399	scaffold_13_Trichoderma_virens	1256836	80027	79966	0.87	--	0	62	60	4e-08	size 401	Trichoderma_virens
Unigene15766	1320	1320	346	gi|322712004|gb|EFZ03577.1|	789	466	789	0.72	0.84	0	325	496	1e-139	--	glutamate carboxypeptidase 2 [Metarhizium anisopliae ARSEF 23]
Unigene11523	2411	2027	246	gi|346971138|gb|EGY14590.1|	633	37	633	0.7	0.83	0.01	606	832	0	--	sorting nexin-41 [Verticillium dahliae VdLs.17]
Unigene17556	541	81	203	scaffold_28_Trichoderma_virens	307629	237309	237187	0.89	--	0	123	141	2e-32	size 541	Trichoderma_virens
Unigene23170	248	1	229	scaffold_3_Trichoderma_atroviride	3040920	1331834	1332062	0.84	--	0	229	168	3e-41	size 248	Trichoderma_atroviride
Unigene16598	358	18	309	scaffold_2_Trichoderma_virens	2698325	2147749	2148039	0.88	--	0	292	309	2e-83	size 358	Trichoderma_virens
Unigene9664	1640	1640	570	gi|322696864|gb|EFY88650.1|	862	510	862	0.82	0.9	0	360	607	1e-172	--	arsenite resistance protein Ars2 [Metarhizium acridum CQMa 102]
Unigene8304	794	517	637	scaffold_13_Trichoderma_atroviride	1159790	919790	919668	0.9	--	0.01	123	133	6e-30	size 794	Trichoderma_atroviride
Unigene1334	470	15	306	scaffold_4_Trichoderma_virens	2401340	505314	505023	0.85	--	0	292	238	9e-62	size 470	Trichoderma_virens
Unigene10750	1491	1490	1053	gi|322707173|gb|EFY98752.1|	354	211	354	0.54	0.72	0	146	164	4e-39	--	epoxide hydrolase [Metarhizium anisopliae ARSEF 23]
Unigene13019	218	56	192	scaffold_11_Trichoderma_reeseiV2	1155933	663075	662939	0.86	--	0	137	121	6e-27	size 218	Trichoderma_reeseiV2
Unigene7480	301	100	145	scaffold_2_Trichoderma_virens	2698325	1928281	1928326	0.91	--	0	46	60	3e-08	size 301	Trichoderma_virens
Unigene3103	1193	112	522	scaffold_3_Trichoderma_atroviride	3040920	1680455	1680865	0.87	--	0	411	394	1e-108	size 1193	Trichoderma_atroviride
Unigene247	339	1	339	gi|320588943|gb|EFX01411.1|	2198	1171	1283	0.64	0.72	0	113	174	5e-43	--	nf-x1 finger and helicase domain containing protein [Grosmannia clavigera kw1407]
Unigene13407	1725	1633	1124	gi|320588716|gb|EFX01184.1|	185	15	185	0.9	0.95	0	171	324	4e-87	--	ubiquitin-conjugating enzyme h [Grosmannia clavigera kw1407]
Unigene16471	715	341	399	scaffold_14_Trichoderma_virens	1207874	51260	51318	0.91	--	0	59	77.8	3e-13	size 715	Trichoderma_virens
Unigene8978	410	150	234	scaffold_3_Trichoderma_virens	2573579	1359999	1360082	0.88	--	0.01	85	81.8	1e-14	size 410	Trichoderma_virens
Unigene7741	1246	231	1244	gi|358387464|gb|EHK25059.1|	631	1	337	0.91	0.97	0	338	632	1e-180	--	glycoside hydrolase family 15 protein [Trichoderma virens Gv29-8]
Unigene3395	278	128	278	scaffold_9_Trichoderma_virens	1740819	1532378	1532228	0.9	--	0	151	180	1e-44	size 278	Trichoderma_virens
Unigene7920	753	127	753	scaffold_17_Trichoderma_atroviride	855665	129031	129654	0.8	--	0	627	287	2e-76	size 753	Trichoderma_atroviride
Unigene11956	1246	697	191	gi|358400410|gb|EHK49741.1|	1702	129	297	0.86	0.92	0	169	295	1e-141	--	glycosyltransferase family 41 protein [Trichoderma atroviride IMI 206040]
Unigene22135	253	8	252	scaffold_7_Trichoderma_virens	1857220	121664	121411	0.84	--	0.03	254	184	6e-46	size 253	Trichoderma_virens
Unigene23158	238	3	237	scaffold_5_Trichoderma_virens	1891249	1270518	1270284	0.87	--	0	235	228	4e-59	size 238	Trichoderma_virens
Unigene19888	444	1	367	scaffold_2_Trichoderma_reeseiV2	2007204	296477	296111	0.85	--	0	367	291	6e-78	size 444	Trichoderma_reeseiV2
Unigene18870	262	25	78	scaffold_31_Trichoderma_virens	243748	122803	122857	0.89	--	0.01	55	54	1e-06	size 262	Trichoderma_virens
[truncated: 17,318 more rows]
