# Supplementary material for: Transcriptome Sequencing and Gene Expression Analysis of Trichoderma brevicompactum under Different Culture Conditions
Source: PLoS One. 2014 Apr 7;9(4):e94203. doi: 10.1371/journal.pone.0094203 (PMC3978026; doi:10.1371/journal.pone.0094203)
Supplement: Table S3 — GO annotation of unigenes. (XLS) [file pone.0094203.s009.xls]

geneID	GO				
Unigene12803      	GO:0003676				
Unigene12804      	GO:0003676				
Unigene12815      	GO:0016740				
Unigene12816      	GO:0046914				
Unigene12817      	GO:0005488				
Unigene12818      	GO:0017111	GO:0046872	GO:0000166		
Unigene12819      	GO:0005488				
Unigene12820      	GO:0003723	GO:0010467	GO:0030529	GO:0003824	GO:0005198
Unigene12825      	GO:0015929	GO:0044238	GO:0043167		
Unigene12826      	GO:0015929	GO:0044238	GO:0043167		
Unigene12827      	GO:0015929	GO:0044238	GO:0043167		
Unigene12828      	GO:0015929	GO:0044238	GO:0043167		
Unigene12829      	GO:0005488				
Unigene12830      	GO:0019538	GO:0004175			
Unigene12831      	GO:0005488				
Unigene12839      	GO:0008152						
Unigene12840      	GO:0008152						
Unigene12844      	GO:0008152						
Unigene12867      	GO:0003824	GO:0008152					
Unigene12875      	GO:0005099	GO:0044464	GO:0032318				
Unigene12883      	GO:0009057	GO:0004175	GO:0019538	GO:0046914	GO:0031224	GO:0016462	GO:0032559
Unigene12885      	GO:0008443	GO:0006000	GO:0019203	GO:0006796	GO:0032559		
Unigene12900      	GO:0043021	GO:0008135	GO:0042255	GO:0006412	GO:0031981		
Unigene12902      	GO:0019543	GO:0051536	GO:0016836				
Unigene12904      	GO:0019543	GO:0051536	GO:0016836				
Unigene12907      	GO:0032559						
Unigene12908      	GO:0044267	GO:0050896	GO:0005515	GO:0032559			
Unigene12909      	GO:0006810						
Unigene12910      	GO:0044464	GO:0019538	GO:0004175				
Unigene12912      	GO:0044464	GO:0032561	GO:0035556				
Unigene12913      	GO:0044464	GO:0032561	GO:0035556				
Unigene12915      	GO:0015630	GO:0010467				
Unigene12917      	GO:0015630	GO:0010467				
Unigene12918      	GO:0015630	GO:0010467				
Unigene12923      	GO:0051536	GO:0005739				
Unigene12924      	GO:0019538	GO:0004180				
Unigene12926      	GO:0046914	GO:0003676	GO:0043231			
Unigene12927      	GO:0046914	GO:0003676	GO:0043231			
Unigene12933      	GO:0043169	GO:0003723	GO:0010467	GO:0030529	GO:0005198	
Unigene12935      	GO:0005099	GO:0044464	GO:0032318			
Unigene12936      	GO:0005099	GO:0044464	GO:0032318			
Unigene12937      	GO:0010467	GO:0030529	GO:0005198			
Unigene12938      	GO:0010467	GO:0030529	GO:0005198			
Unigene12940      	GO:0005488	GO:0003824				
Unigene12945      	GO:0006810					
Unigene12947      	GO:0031224	GO:0042625	GO:0009206	GO:0006811	GO:0009207	GO:0032559
Unigene12950      	GO:0006351	GO:0003677				
Unigene12951      	GO:0006351	GO:0003677							
Unigene12953      	GO:0008202	GO:0033764							
Unigene12954      	GO:0044464	GO:0046914	GO:0023052						
Unigene12960      	GO:0005048	GO:0004871	GO:0035437	GO:0006810	GO:0043231	GO:0031224			
Unigene12964      	GO:0016055	GO:0008047	GO:0043231	GO:0043234	GO:0009968	GO:0007243	GO:0007049	GO:0043087	GO:0007169
Unigene12965      	GO:0004672	GO:0006464	GO:0032559						
Unigene12972      	GO:0003676	GO:0034061	GO:0006259						
Unigene12973      	GO:0006412	GO:0008135							
Unigene12974      	GO:0017111	GO:0032991	GO:0015630	GO:0043623	GO:0009207	GO:0032561	GO:0007017		
Unigene12975      	GO:0044238								
Unigene12977      	GO:0006810	GO:0031224							
Unigene12978      	GO:0046872	GO:0008652	GO:0006551	GO:0016616	GO:0000166	GO:0044424			
Unigene12979      	GO:0043412	GO:0016671							
Unigene12980      	GO:0016671	GO:0043170							
Unigene12981      	GO:0006825								
Unigene12982      	GO:0006825								
Unigene12983      	GO:0043234		
Unigene12986      	GO:0006351	GO:0003677	GO:0005622
Unigene12987      	GO:0006351	GO:0003677	GO:0005622
Unigene12988      	GO:0006351	GO:0003677	GO:0005622
Unigene12989      	GO:0006351	GO:0003677	GO:0005622
Unigene12991      	GO:0032559	GO:0042623	
Unigene12998      	GO:0043232	GO:0008154	
Unigene12999      	GO:0043232	GO:0008154	
Unigene13000      	GO:0043232	GO:0008154	
Unigene13001      	GO:0043232	GO:0008154	
Unigene13002      	GO:0043232	GO:0008154	
Unigene13003      	GO:0043232	GO:0008154	
Unigene13009      	GO:0009987		
Unigene13010      	GO:0009987		
Unigene13011      	GO:0009987		
Unigene13012      	GO:0009987		
Unigene13013      	GO:0009987			
Unigene13014      	GO:0009987			
Unigene13015      	GO:0009987			
Unigene13016      	GO:0009987			
Unigene13024      	GO:0044238	GO:0007165	GO:0004620	GO:0042578
Unigene13025      	GO:0044238	GO:0007165	GO:0004620	GO:0042578
Unigene13026      	GO:0044238	GO:0007165	GO:0004620	GO:0042578
Unigene13027      	GO:0044238	GO:0007165	GO:0004620	GO:0042578
Unigene13028      	GO:0044238	GO:0007165	GO:0004620	GO:0042578
Unigene13029      	GO:0044238	GO:0007165	GO:0004620	GO:0042578
Unigene13030      	GO:0044238	GO:0007165	GO:0004620	GO:0042578
Unigene13031      	GO:0044238	GO:0007165	GO:0004620	GO:0042578
Unigene13032      	GO:0044238	GO:0007165	GO:0004620	GO:0042578
Unigene13033      	GO:0044238	GO:0007165	GO:0004620	GO:0042578
Unigene13041      	GO:0016020	GO:0006810	GO:0005215	
Unigene13042      	GO:0005905	GO:0012510	GO:0015031	
Unigene13043      	GO:0005905	GO:0012510	GO:0015031	
Unigene13044      	GO:0003676			
Unigene13045      	GO:0003676			
Unigene13046      	GO:0003676			
Unigene13047      	GO:0003676			
Unigene13051      	GO:0008092	GO:0017111	GO:0032559	GO:0015629
Unigene13052      	GO:0008092	GO:0017111	GO:0032559	GO:0015629
Unigene13057      	GO:0004721	GO:0043234	GO:0006464	GO:0043169
Unigene13060      	GO:0003824			
Unigene13066      	GO:0005488			
Unigene13070      	GO:0000166	GO:0003824		
Unigene13071      	GO:0000166	GO:0003824		
Unigene13086      	GO:0009987	GO:0016740		
Unigene13088      	GO:0015036	GO:0019725		
Unigene13093      	GO:0050896			
Unigene13094      	GO:0050896			
Unigene13095      	GO:0005488					
Unigene13100      	GO:0031224	GO:0009206	GO:0015662	GO:0006811	GO:0009207	GO:0032559
Unigene13107      	GO:0032559					
Unigene13119      	GO:0005488					
Unigene13130      	GO:0008152	GO:0016614	GO:0000166			
Unigene13132      	GO:0015931					
Unigene13133      	GO:0010467	GO:0016891	GO:0003676			
Unigene13138      	GO:0030528	GO:0003676	GO:0043231	GO:0006355		
Unigene13140      	GO:0003824					
Unigene13141      	GO:0003824					
Unigene13142      	GO:0046915	GO:0031224	GO:0006829			
Unigene13143      	GO:0016020	GO:0046873	GO:0006829			
Unigene13144      	GO:0046873	GO:0006829	GO:0016020			
Unigene13145      	GO:0046873	GO:0006829	GO:0016020			
Unigene13146      	GO:0046873	GO:0006829	GO:0016020			
Unigene13153      	GO:0006351	GO:0046914	GO:0001071	GO:0043231		
Unigene13154      	GO:0006771	GO:0043169	GO:0016301	GO:0006796	GO:0032559
Unigene13155      	GO:0006351				
Unigene13165      	GO:0019538	GO:0008237	GO:0008238	GO:0043169	
Unigene13166      	GO:0019538	GO:0008237	GO:0008238	GO:0043169	
Unigene13168      	GO:0019538	GO:0008237	GO:0008238	GO:0043169	
Unigene13170      	GO:0006351	GO:0046914	GO:0003676	GO:0001071	GO:0043231
Unigene13171      	GO:0006351	GO:0046914	GO:0003676	GO:0001071	GO:0043231
Unigene13172      	GO:0003723				
Unigene13175      	GO:0016829				
Unigene13180      	GO:0044424	GO:0006779	GO:0016829		
Unigene13188      	GO:0046914	GO:0019538	GO:0008238	GO:0043231	
Unigene13190      	GO:0012505	GO:0016020	GO:0006810	GO:0022892	
Unigene13195      	GO:0044464	GO:0023052			
Unigene13200      	GO:0031224				
Unigene13201      	GO:0031224				
Unigene13202      	GO:0031224				
Unigene13204      	GO:0006351	GO:0003677	GO:0001071	GO:0005515	GO:0043231
Unigene13210      	GO:0044424	GO:0009057	GO:0043234	GO:0016462	GO:0032559
Unigene13211      	GO:0044424	GO:0009057	GO:0043234	GO:0016462	GO:0032559
Unigene13217      	GO:0019538	GO:0008238	GO:0010467	GO:0030529	GO:0005198
Unigene13218      	GO:0050794				
Unigene13220      	GO:0006810				
Unigene13221      	GO:0016881	GO:0006749	GO:0032559	GO:0044424	
Unigene13227      	GO:0005488				
Unigene13228      	GO:0005488				
Unigene13231      	GO:0030117	GO:0006810			
Unigene13232      	GO:0004672	GO:0006464	GO:0032559		
Unigene13233      	GO:0004672	GO:0006464	GO:0032559		
Unigene13234      	GO:0004672	GO:0006464	GO:0032559		
Unigene13236      	GO:0031224				
Unigene13237      	GO:0031224				
Unigene13238      	GO:0031224				
Unigene13240      	GO:0031224					
Unigene13241      	GO:0031224					
Unigene13242      	GO:0031224					
Unigene13243      	GO:0031224					
Unigene13244      	GO:0031224					
Unigene13247      	GO:0006351	GO:0046914	GO:0001071	GO:0043231	GO:0050662	GO:0003824
Unigene13249      	GO:0004672	GO:0006464	GO:0032559			
Unigene13250      	GO:0044424	GO:0008152	GO:0009987	GO:0032561	GO:0008905	
Unigene13251      	GO:0044424	GO:0008152	GO:0009987	GO:0032561	GO:0008905	
Unigene13266      	GO:0031224	GO:0009206	GO:0019829	GO:0070838	GO:0032559	
Unigene13272      	GO:0008152	GO:0016491	GO:0050662			
Unigene13273      	GO:0003824	GO:0008152				
Unigene13279      	GO:0008135	GO:0006351	GO:0043231	GO:0006412		
Unigene13280      	GO:0006351	GO:0043231				
Unigene13281      	GO:0008135	GO:0006351	GO:0043231	GO:0006412		
Unigene13286      	GO:0016788					
Unigene13287      	GO:0031410	GO:0016790			
Unigene13288      	GO:0003824				
Unigene13302      	GO:0009987	GO:0043231	GO:0044427		
Unigene1762      	GO:0032559	GO:0050896			
Unigene1763      	GO:0006810	GO:0044464	GO:0003824		
Unigene1765      	GO:0007049	GO:0044430	GO:0015630		
Unigene1770      	GO:0006810				
Unigene1771      	GO:0006810				
Unigene1776      	GO:0000776	GO:0043231	GO:0000087		
Unigene1777      	GO:0006351	GO:0046914	GO:0001071	GO:0043231	GO:0003824
Unigene1787      	GO:0016787				
Unigene1788      	GO:0009987	GO:0017111	GO:0000166		
Unigene1789      	GO:0043231	GO:0016853	GO:0006351		
Unigene1790      	GO:0031224	GO:0006810	GO:0022857		
Unigene1800      	GO:0003677	GO:0044464			
Unigene1803      	GO:0003824				
Unigene1804      	GO:0016757	GO:0006497	GO:0031090	GO:0031224				
Unigene1827      	GO:0044424	GO:0009064	GO:0016813	GO:0043169				
Unigene1828      	GO:0009064	GO:0016813	GO:0043169					
Unigene1829      	GO:0019866	GO:0031224	GO:0006810					
Unigene1830      	GO:0019866	GO:0031224	GO:0006810					
Unigene1831      	GO:0043231	GO:0010467	GO:0030529	GO:0005198				
Unigene1835      	GO:0030246							
Unigene1836      	GO:0044260	GO:0005488	GO:0090304					
Unigene1837      	GO:0006259	GO:0006351	GO:0003916	GO:0000166				
Unigene1841      	GO:0005083	GO:0006810	GO:0032011	GO:0044424				
Unigene1842      	GO:0031224	GO:0042625	GO:0009206	GO:0006811	GO:0032559			
Unigene1843      	GO:0031224	GO:0042625	GO:0009206	GO:0006811	GO:0032559			
Unigene18452      	GO:0017111	GO:0035556	GO:0009207	GO:0032561	GO:0004812	GO:0006418	GO:0044424	GO:0032559
Unigene18459      	GO:0046907	GO:0015802	GO:0031090	GO:0000324	GO:0016021	GO:0030641	GO:0006996	
Unigene18466      	GO:0003824	GO:0005488						
Unigene18469      	GO:0017111	GO:0000166						
Unigene1846      	GO:0031224								
Unigene18471      	GO:0044464	GO:0023052							
Unigene18473      	GO:0031559								
Unigene18480      	GO:0008152	GO:0016787							
Unigene18482      	GO:0000377	GO:0030529							
Unigene1848      	GO:0043234	GO:0005488	GO:0004549	GO:0006388					
Unigene18490      	GO:0006720	GO:0003824							
Unigene18492      	GO:0010467	GO:0030529	GO:0005198						
Unigene18495      	GO:0051828	GO:0032502	GO:0006464	GO:0004672	GO:0006810	GO:0012501	GO:0044248	GO:0032559	GO:0044424
Unigene1849      	GO:0016876	GO:0010467	GO:0032559						
Unigene18501      	GO:0003824	GO:0006281							
Unigene1850      	GO:0016876	GO:0010467	GO:0032559						
Unigene18510      	GO:0010467	GO:0003676							
Unigene18517      	GO:0005488	GO:0004549	GO:0000394						
Unigene18526      	GO:0006536	GO:0046914	GO:0051540	GO:0015930	GO:0050662	GO:0000166			
Unigene18546      	GO:0006996	GO:0032559	GO:0043232						
Unigene18550      	GO:0015925	GO:0044238	GO:0043167					
Unigene18553      	GO:0046914							
Unigene1855      	GO:0003824							
Unigene18566      	GO:0006007	GO:0016624	GO:0019842					
Unigene18567      	GO:0044237	GO:0003824	GO:0048037					
Unigene1856      	GO:0003824							
Unigene18571      	GO:0009987	GO:0016779	GO:0015662	GO:0046873	GO:0000166	GO:0008152	GO:0030001	GO:0016020
Unigene18573      	GO:0006810							
Unigene18585      	GO:0005488	GO:0016491	GO:0008152					
Unigene18591      	GO:0031224	GO:0017111	GO:0006810	GO:0009207	GO:0015405	GO:0032559		
Unigene18601      	GO:0044464	GO:0023052						
Unigene18602      	GO:0030529							
Unigene18604      	GO:0006629	GO:0016491	GO:0005506					
Unigene18606      	GO:0006629	GO:0043231	GO:0016787	GO:0044425				
Unigene18608      	GO:0003824	GO:0008152						
Unigene18614      	GO:0006351	GO:0046914	GO:0003677	GO:0001071	GO:0042126	GO:0043231		
Unigene18617      	GO:0006810	GO:0042221				
Unigene18620      	GO:0043234					
Unigene18621      	GO:0006772	GO:0016301	GO:0006796			
Unigene18623      	GO:0008152	GO:0003824	GO:0046914			
Unigene18625      	GO:0005262	GO:0034704	GO:0006816	GO:0032412		
Unigene18627      	GO:0003676	GO:0001071	GO:0043231	GO:0010467		
Unigene18630      	GO:0046872	GO:0008092				
Unigene18631      	GO:0004721	GO:0006796	GO:0006464			
Unigene18635      	GO:0048037	GO:0008152	GO:0003824			
Unigene18638      	GO:0006351	GO:0046914	GO:0001071	GO:0043231		
Unigene18645      	GO:0006351	GO:0046914	GO:0003676	GO:0001071	GO:0042126	GO:0043231
Unigene18656      	GO:0006396	GO:0043231				
Unigene18658      	GO:0008235	GO:0008152				
Unigene18661      	GO:0032559					
Unigene18675      	GO:0006351	GO:0046914	GO:0001071	GO:0043231		
Unigene18678      	GO:0008152	GO:0005488	GO:0003824			
Unigene18685      	GO:0044238	GO:0016798	GO:0030312	GO:0045229	GO:0008233
Unigene18700      	GO:0006796	GO:0016772			
Unigene18706      	GO:0006259	GO:0006325	GO:0033554	GO:0043231	GO:0032559
Unigene18709      	GO:0048037	GO:0008152	GO:0016769		
Unigene18714      	GO:0005488				
Unigene18719      	GO:0008152	GO:0008237			
Unigene1871      	GO:0008152	GO:0008168			
Unigene18725      	GO:0071702	GO:0031224	GO:0022857		
Unigene1872      	GO:0006730	GO:0016741			
Unigene18736      	GO:0016020	GO:0055114	GO:0006091		
Unigene18740      	GO:0044464	GO:0046914			
Unigene18743      	GO:0006351				
Unigene18744      	GO:0044425	GO:0008152	GO:0003824	GO:0005783	
Unigene18748      	GO:0016740				
Unigene1874      	GO:0003824				
Unigene18752      	GO:0016791	GO:0043231			
Unigene18753      	GO:0046203	GO:0016765	GO:0018205				
Unigene18754      	GO:0016568	GO:0005694					
Unigene18755      	GO:0006730	GO:0005488	GO:0016741				
Unigene18759      	GO:0046914	GO:0016744	GO:0044464	GO:0006007			
Unigene18761      	GO:0046914	GO:0003676	GO:0043231				
Unigene18762      	GO:0051828	GO:0032502	GO:0004672	GO:0044237	GO:0012501	GO:0000166	
Unigene18770      	GO:0046872	GO:0044464					
Unigene18776      	GO:0008152	GO:0003824					
Unigene18779      	GO:0046914	GO:0008152	GO:0016747	GO:0022892			
Unigene18780      	GO:0016879						
Unigene18781      	GO:0004871	GO:0016301	GO:0050794	GO:0044237			
Unigene18783      	GO:0016772	GO:0055086	GO:0016757	GO:0032559			
Unigene18784      	GO:0004673	GO:0006468	GO:0004871	GO:0007165	GO:0006351	GO:0044464	GO:0032559
Unigene18787      	GO:0004672	GO:0006464	GO:0032559				
Unigene18790      	GO:0003824						
Unigene18798      	GO:0016798	GO:0044238	GO:0043167				
Unigene18800      	GO:0046872					
Unigene18801      	GO:0009987	GO:0043170	GO:0044238			
Unigene18816      	GO:0008233					
Unigene18818      	GO:0006796	GO:0032559	GO:0006007	GO:0016772		
Unigene18819      	GO:0043169	GO:0006464	GO:0044464	GO:0007165	GO:0004674	GO:0032559
Unigene18821      	GO:0030119	GO:0003824	GO:0015031			
Unigene18823      	GO:0003824					
Unigene18835      	GO:0010467					
Unigene18838      	GO:0046914					
Unigene18843      	GO:0005975	GO:0046912	GO:0016747	GO:0009060		
Unigene18847      	GO:0004672	GO:0006464	GO:0032559			
Unigene18848      	GO:0006865	GO:0031224	GO:0005275			
Unigene18849      	GO:0022406	GO:0044424	GO:0016192			
Unigene1884      	GO:0016787					
Unigene18858      	GO:0048193	GO:0030120				
Unigene18859      	GO:0003676	GO:0044464				
Unigene1885      	GO:0016787				
Unigene18862      	GO:0015031	GO:0022892			
Unigene18868      	GO:0004175	GO:0019538	GO:0030120	GO:0015031	
Unigene18869      	GO:0005694				
Unigene18872      	GO:0005543	GO:0009987			
Unigene18874      	GO:0044260				
Unigene18877      	GO:0044464	GO:0008324	GO:0006812		
Unigene18880      	GO:0016491	GO:0008152			
Unigene18882      	GO:0006351	GO:0005488			
Unigene18883      	GO:0005488	GO:0044464			
Unigene18884      	GO:0031224	GO:0042625	GO:0009206	GO:0006811	GO:0032559
Unigene18885      	GO:0022406	GO:0044424	GO:0016192		
Unigene1888      	GO:0016458	GO:0031332	GO:0016787	GO:0005488	
Unigene18892      	GO:0019941	GO:0000151	GO:0019899		
Unigene18897      	GO:0004518				
Unigene18899      	GO:0044439	GO:0046914	GO:0006996		
Unigene1889      	GO:0031224	GO:0017111	GO:0006810	GO:0009207	GO:0015405	GO:0032559	
Unigene18906      	GO:0044238	GO:0000166	GO:0044237				
Unigene18912      	GO:0031224	GO:0042625	GO:0046872	GO:0009206	GO:0005548	GO:0006869	GO:0032559
Unigene18914      	GO:0046914	GO:0019538	GO:0004175	GO:0043231			
Unigene18918      	GO:0005488						
Unigene18920      	GO:0004812	GO:0006418	GO:0032559	GO:0044424			
Unigene18924      	GO:0046872	GO:0016831	GO:0006644				
Unigene18926      	GO:0006412	GO:0043231	GO:0008135				
Unigene18927      	GO:0031224						
Unigene18931      	GO:0015031	GO:0022892					
Unigene18938      	GO:0016568	GO:0046914	GO:0001071	GO:0003677	GO:0006351	GO:0005694	
Unigene18941      	GO:0044424	GO:0006730	GO:0017182	GO:0008757			
Unigene18944      	GO:0016740						
Unigene18948      	GO:0043234	GO:0043169	GO:0009108	GO:0051536			
Unigene1897      	GO:0003676	GO:0042254	GO:0042623	GO:0032559	GO:0031981		
Unigene1898      	GO:0006351	GO:0046914	GO:0001071	GO:0043231			
Unigene1900      	GO:0016772	GO:0009221		
Unigene1901      	GO:0006629	GO:0046872	GO:0016491	GO:0044464
Unigene1902      	GO:0008152			
Unigene1906      	GO:0010467	GO:0030529	GO:0005198	
Unigene1908      	GO:0003676	GO:0042254	GO:0043231	
Unigene1917      	GO:0003824	GO:0008152		
Unigene1919      	GO:0044464	GO:0032561		
Unigene1922      	GO:0006629	GO:0046872	GO:0016491	GO:0044464
Unigene1926      	GO:0010467	GO:0034062		
Unigene1931      	GO:0044464	GO:0016192		
Unigene1934      	GO:0008081			
Unigene1936      	GO:0006351			
Unigene1942      	GO:0030528	GO:0006352	GO:0005667	GO:0032559
Unigene19456      	GO:0017111	GO:0003676	GO:0032559	
Unigene19460      	GO:0006730	GO:0031224	GO:0008170	GO:0006644
Unigene19463      	GO:0003779	GO:0017111	GO:0032559	GO:0015629
Unigene19474      	GO:0006810						
Unigene19477      	GO:0006351	GO:0005488	GO:0006325	GO:0043231			
Unigene19481      	GO:0004871	GO:0008320	GO:0031966	GO:0015031			
Unigene19483      	GO:0043234	GO:0006887					
Unigene19489      	GO:0016740						
Unigene19490      	GO:0003824						
Unigene19493      	GO:0044464	GO:0008324	GO:0006812				
Unigene19494      	GO:0055086	GO:0006351	GO:0016491	GO:0001071	GO:0005506	GO:0043231	
Unigene19495      	GO:0044464						
Unigene19497      	GO:0016884	GO:0006188					
Unigene19500      	GO:0044238	GO:0004091					
Unigene19501      	GO:0004673	GO:0006468	GO:0004871	GO:0007165	GO:0006351	GO:0044464	GO:0032559
Unigene19504      	GO:0044272	GO:0043234	GO:0051536	GO:0005506	GO:0016668	GO:0006520	GO:0000166
Unigene19505      	GO:0006412	GO:0008135					
Unigene1950      	GO:0046914						
Unigene19515      	GO:0003824						
Unigene19517      	GO:0046872	GO:0044464	GO:0015924		
Unigene19518      	GO:0044260				
Unigene1951      	GO:0005488				
Unigene19526      	GO:0042254	GO:0031981			
Unigene19532      	GO:0003824	GO:0008152			
Unigene19535      	GO:0016491	GO:0044281	GO:0050662		
Unigene19536      	GO:0046914	GO:0016020	GO:0003824		
Unigene19550      	GO:0046872	GO:0008092			
Unigene19551      	GO:0043169	GO:0007165			
Unigene19553      	GO:0016817	GO:0003676	GO:0033554	GO:0000166	
Unigene19554      	GO:0003824				
Unigene19556      	GO:0006259	GO:0043231			
Unigene19557      	GO:0031224	GO:0006810	GO:0022857		
Unigene19560      	GO:0006351	GO:0046914	GO:0003676	GO:0001071	GO:0043231
Unigene19564      	GO:0016773	GO:0019321			
Unigene19565      	GO:0009987	GO:0005488			
Unigene19567      	GO:0006730	GO:0016741					
Unigene19572      	GO:0031410	GO:0006810	GO:0043231				
Unigene19581      	GO:0044464	GO:0008047	GO:0009966				
Unigene19594      	GO:0006810	GO:0031224					
Unigene19597      	GO:0016491	GO:0005506					
Unigene19598      	GO:0010467						
Unigene19605      	GO:0044238	GO:0003824					
Unigene19606      	GO:0000278	GO:0006281	GO:0003676	GO:0034061	GO:0008408	GO:0051320	GO:0042575
Unigene19616      	GO:0009987	GO:0017111	GO:0006810	GO:0000166			
Unigene19619      	GO:0046488	GO:0005789	GO:0031224	GO:0016787	GO:0015031		
Unigene19623      	GO:0004553	GO:0006026	GO:0043167				
Unigene19633      	GO:0042743	GO:0005506	GO:0006950	GO:0004601			
Unigene19635      	GO:0006139	GO:0003824					
Unigene19644      	GO:0008238	GO:0046914					
Unigene19650      	GO:0003824						
Unigene19652      	GO:0003824						
Unigene19661      	GO:0003824					
Unigene19663      	GO:0016874					
Unigene19665      	GO:0043231					
Unigene19668      	GO:0003824	GO:0005488				
Unigene19672      	GO:0046872	GO:0009207	GO:0032561	GO:0044464	GO:0017111	
Unigene19676      	GO:0017111	GO:0003676	GO:0043231	GO:0032559		
Unigene19680      	GO:0016023	GO:0016192				
Unigene19682      	GO:0004518	GO:0006399				
Unigene19684      	GO:0019538	GO:0004180				
Unigene19696      	GO:0016301	GO:0006464	GO:0032559			
Unigene19699      	GO:0042743	GO:0005506	GO:0006950	GO:0004601		
Unigene19706      	GO:0008152	GO:0016741				
Unigene19709      	GO:0046857	GO:0042126	GO:0005506	GO:0051536	GO:0050662	GO:0000166
Unigene19711      	GO:0008152	GO:0030313	GO:0016491	GO:0051234		
Unigene19713      	GO:0017111	GO:0003676	GO:0032559			
Unigene19715      	GO:0015926	GO:0005975				
Unigene19721      	GO:0044238					
Unigene19722      	GO:0003824	GO:0005488				
Unigene19725      	GO:0048037	GO:0008152	GO:0003824			
Unigene19731      	GO:0046914	GO:0006464	GO:0016301	GO:0032559	GO:0006396	GO:0044424
Unigene19735      	GO:0016628	GO:0006694	GO:0031224			
Unigene19736      	GO:0016628	GO:0006694	GO:0031224			
Unigene19738      	GO:0006790	GO:0015038	GO:0050662	GO:0019725	GO:0000166	GO:0044424
Unigene19741      	GO:0004457	GO:0008152	GO:0005506	GO:0000166		
Unigene19744      	GO:0005488	GO:0003824				
Unigene19752      	GO:0005739	GO:0016407	GO:0004812	GO:0006418	GO:0032559	
Unigene19757      	GO:0003824	GO:0005515	GO:0043231			
Unigene19758      	GO:0043234	GO:0046914	GO:0019941	GO:0004842	GO:0032446	
Unigene19770      	GO:0003824	GO:0005515	GO:0043231			
Unigene19773      	GO:0009987					
Unigene19774      	GO:0003676	GO:0005622				
Unigene19775      	GO:0003824	GO:0008152				
Unigene19776      	GO:0010467	GO:0009451	GO:0003676	GO:0016866	
Unigene19780      	GO:0035556	GO:0005622	GO:0009966	GO:0007166	
Unigene19782      	GO:0005488	GO:0051234	GO:0044464		
Unigene19784      	GO:0003824				
Unigene19786      	GO:0006897	GO:0043232			
Unigene19787      	GO:0016020				
Unigene19789      	GO:0043231	GO:0042623	GO:0032559	GO:0006396	
Unigene19795      	GO:0044464	GO:0005088	GO:0007266		
Unigene19800      	GO:0031224				
Unigene19804      	GO:0003676	GO:0006996	GO:0032559	GO:0043232	
Unigene19805      	GO:0016874	GO:0008033	GO:0032559	GO:0044424	
Unigene19808      	GO:0016491	GO:0008152	GO:0005506		
Unigene19813      	GO:0016491	GO:0005506			
Unigene19814      	GO:0003824	GO:0008152			
Unigene19816      	GO:0003824				
Unigene19817      	GO:0016741	GO:0046914	GO:0003676	GO:0006730	GO:0043231
Unigene19818      	GO:0044424					
Unigene19821      	GO:0015031	GO:0044424				
Unigene19823      	GO:0004672	GO:0006464	GO:0032559			
Unigene19826      	GO:0010467	GO:0016884				
Unigene19845      	GO:0003824	GO:0008152				
Unigene19846      	GO:0008152	GO:0016670	GO:0046914			
Unigene19848      	GO:0003676	GO:0016818				
Unigene19851      	GO:0016741	GO:0006730	GO:0008202			
Unigene19852      	GO:0008652	GO:0016787	GO:0016769	GO:0048037	GO:0016846	
Unigene19856      	GO:0016301	GO:0044464	GO:0006796	GO:0032559		
Unigene19857      	GO:0019866	GO:0051234	GO:0043231	GO:0031224	GO:0050136	GO:0022904
Unigene19863      	GO:0004175	GO:0019538	GO:0030120	GO:0015031		
Unigene19864      	GO:0044439	GO:0046914	GO:0031224	GO:0006996		
Unigene19870      	GO:0016787					
Unigene19871      	GO:0006887					
Unigene19876      	GO:0004672	GO:0006464	GO:0032559			
Unigene19884      	GO:0044427	GO:0004175	GO:0043169	GO:0019538	GO:0043231	
Unigene19893      	GO:0010467	GO:0044464	GO:0003676			
Unigene19894      	GO:0006259	GO:0003677	GO:0004518	GO:0043231		
Unigene19896      	GO:0009274	GO:0031224	GO:0000097			
Unigene19900      	GO:0003824					
Unigene19901      	GO:0046914	GO:0008152	GO:0016747	GO:0022892		
Unigene19902      	GO:0023052	GO:0004112	GO:0043169			
Unigene19921      	GO:0005488					
Unigene19922      	GO:0031224	GO:0017111	GO:0006810	GO:0009207	GO:0015405	GO:0032559
Unigene19927      	GO:0046488	GO:0035004	GO:0048017	GO:0043234		
Unigene19933      	GO:0008233					
Unigene19941      	GO:0005488					
Unigene19942      	GO:0008192	GO:0008033	GO:0044424			
Unigene19944      	GO:0016798	GO:0044238				
Unigene19947      	GO:0010467	GO:0030529	GO:0005198			
Unigene19951      	GO:0044464	GO:0046914				
Unigene20455      	GO:0005975	GO:0004133				
Unigene20457      	GO:0046872	GO:0006351				
Unigene20459      	GO:0016772	GO:0044464	GO:0006644			
Unigene20462      	GO:0006560	GO:0016646				
Unigene20463      	GO:0046914	GO:0032446	GO:0019787			
Unigene20466      	GO:0003676					
Unigene20473      	GO:0051234	GO:0044464				
Unigene20477      	GO:0019866	GO:0003676	GO:0043231	GO:0031224	GO:0006396	
Unigene20478      	GO:0019866	GO:0046872	GO:0031012	GO:0006810	GO:0031224	GO:0023052
Unigene20481      	GO:0006351					
Unigene20486      	GO:0003824					
Unigene20490      	GO:0005488					
Unigene20494      	GO:0043231	GO:0030529	GO:0006396			
Unigene20498      	GO:0046872	GO:0016701				
Unigene20499      	GO:0015926	GO:0005975				
Unigene20504      	GO:0019752	GO:0048037				
Unigene20505      	GO:0005488	GO:0006810			
Unigene20515      	GO:0044260				
Unigene20521      	GO:0016491	GO:0008152			
Unigene20522      	GO:0022406	GO:0044424	GO:0016192		
Unigene20525      	GO:0010467	GO:0003676			
Unigene20531      	GO:0016620	GO:0008152			
Unigene20532      	GO:0006351	GO:0046914	GO:0003676	GO:0001071	GO:0043231
Unigene20543      	GO:0003676				
Unigene20546      	GO:0051234	GO:0005819	GO:0000087		
Unigene20550      	GO:0005488	GO:0005996	GO:0003824		
Unigene20551      	GO:0060089	GO:0023052			
Unigene20552      	GO:0003676				
Unigene20559      	GO:0006810				
Unigene20561      	GO:0003824	GO:0005488	GO:0022892		
Unigene20569      	GO:0016798	GO:0044238			
Unigene20573      	GO:0003824				
Unigene20580      	GO:0035556					
Unigene20582      	GO:0019752	GO:0016831				
Unigene20586      	GO:0032559					
Unigene20589      	GO:0000166					
Unigene20592      	GO:0016803	GO:0019538	GO:0046914	GO:0008238	GO:0006691	GO:0043231
Unigene20595      	GO:0006351	GO:0046914	GO:0003676	GO:0001071	GO:0043231	
Unigene20610      	GO:0004812	GO:0006418	GO:0032559	GO:0044424		
Unigene20621      	GO:0030001	GO:0031224				
Unigene20622      	GO:0044427	GO:0006325	GO:0003676	GO:0043231	GO:0017111	GO:0032559
Unigene20627      	GO:0000154	GO:0008173				
Unigene20630      	GO:0044260					
Unigene20631      	GO:0046914	GO:0048193	GO:0012507	GO:0015031		
Unigene20637      	GO:0016798	GO:0044238	GO:0043167			
Unigene20638      	GO:0006810					
Unigene20644      	GO:0009207	GO:0017111	GO:0032559			
Unigene20647      	GO:0003824					
Unigene20648      	GO:0007017	GO:0003774	GO:0032559	GO:0015630				
Unigene20649      	GO:0019752	GO:0048037	GO:0016765					
Unigene20650      	GO:0005622							
Unigene20652      	GO:0032182							
Unigene20654      	GO:0005515	GO:0044267						
Unigene20657      	GO:0009987	GO:0017111	GO:0006810	GO:0000166				
Unigene20660      	GO:0005488							
Unigene20661      	GO:0043234	GO:0016251						
Unigene20666      	GO:0046872	GO:0006351						
Unigene20668      	GO:0016743	GO:0009064	GO:0031406	GO:0006220	GO:0016879	GO:0019856	GO:0016787	GO:0032559
Unigene20673      	GO:0004672	GO:0006464	GO:0032559					
Unigene20690      	GO:0044464							
Unigene20693      	GO:0016747	GO:0031224						
Unigene20695      	GO:0031224	GO:0042625	GO:0046872	GO:0009206	GO:0005548	GO:0006869	GO:0032559	
Unigene20697      	GO:0005488							
Unigene20703      	GO:0071702	GO:0031224	GO:0022857					
Unigene20706      	GO:0016876	GO:0010467	GO:0032559			
Unigene20707      	GO:0046914	GO:0003676	GO:0032559	GO:0042623		
Unigene20709      	GO:0006730	GO:0031224	GO:0008170	GO:0006644		
Unigene20710      	GO:0005488	GO:0016279	GO:0043232	GO:0016585	GO:0016571	
Unigene20713      	GO:0016757	GO:0016020				
Unigene20718      	GO:0031224	GO:0009206	GO:0019829	GO:0070838	GO:0032559	
Unigene20732      	GO:0008152	GO:0005488	GO:0016746			
Unigene20735      	GO:0051287	GO:0016458	GO:0016810	GO:0046914	GO:0035601	GO:0044424
Unigene20737      	GO:0044439	GO:0046914	GO:0031224	GO:0006996		
Unigene20738      	GO:0042254	GO:0005634				
Unigene20741      	GO:0006351	GO:0046914	GO:0001071	GO:0043231		
Unigene20746      	GO:0044452	GO:0016866	GO:0003723			
Unigene20748      	GO:0006351	GO:0003676	GO:0001071	GO:0019752		
Unigene20754      	GO:0006259	GO:0043234	GO:0003676	GO:0043231		
Unigene20759      	GO:0005488					
Unigene20763      	GO:0006006	GO:0016841	GO:0051536			
Unigene20764      	GO:0046914	GO:0016747	GO:0031224	GO:0031090	GO:0043231	
Unigene20766      	GO:0016879					
Unigene20767      	GO:0003824	GO:0005488				
Unigene20771      	GO:0044464	GO:0046914				
Unigene20773      	GO:0051536	GO:0016836	GO:0009060			
Unigene20774      	GO:0006810					
Unigene20776      	GO:0005515	GO:0044267				
Unigene20777      	GO:0009987	GO:0005515				
Unigene20780      	GO:0016874	GO:0016743	GO:0034404	GO:0005488	GO:0006520	GO:0072528
Unigene20782      	GO:0003676	GO:0004518				
Unigene20794      	GO:0016884	GO:0006188				
Unigene20795      	GO:0044424	GO:0019538	GO:0008238			
Unigene20796      	GO:0006305	GO:0016740				
Unigene20800      	GO:0003676					
Unigene20801      	GO:0003824					
Unigene20802      	GO:0008152	GO:0016627				
Unigene20803      	GO:0043234	GO:0043169	GO:0006464	GO:0004721	GO:0022892	GO:0016746
Unigene20805      	GO:0004558	GO:0044238	GO:0043167			
Unigene20806      	GO:0003824	GO:0046914				
Unigene20807      	GO:0004812	GO:0006418	GO:0032559	GO:0044424		
Unigene20810      	GO:0003824					
Unigene20815      	GO:0032559	GO:0042623				
Unigene20821      	GO:0006810					
Unigene20823      	GO:0004812	GO:0006418	GO:0032559	GO:0044424		
Unigene20829      	GO:0005622					
Unigene20831      	GO:0016787					
Unigene20832      	GO:0016787					
Unigene20833      	GO:0006164	GO:0009975	GO:0005506			
Unigene20835      	GO:0005875	GO:0009207	GO:0003774	GO:0007017	GO:0032559	
Unigene20843      	GO:0016421	GO:0016879	GO:0006631	GO:0032559		
Unigene20844      	GO:0003824					
Unigene20846      	GO:0016740					
Unigene20847      	GO:0017111	GO:0032991	GO:0015630	GO:0043623	GO:0009207	GO:0032561	GO:0007017
Unigene20848      	GO:0048037						
Unigene20849      	GO:0003824						
Unigene20856      	GO:0003824	GO:0016209	GO:0043169	GO:0072593			
Unigene20857      	GO:0016301	GO:0007186	GO:0006796				
Unigene20858      	GO:0006351	GO:0046914	GO:0003676	GO:0001071	GO:0043231		
Unigene20865      	GO:0016791						
Unigene20870      	GO:0031224	GO:0006810	GO:0022857				
Unigene20873      	GO:0046872	GO:0016778	GO:0009124	GO:0006796			
Unigene20894      	GO:0006351						
Unigene20895      	GO:0006351						
Unigene20900      	GO:0044237						
Unigene20917      	GO:0043234	GO:0008652	GO:0051536	GO:0006551	GO:0016836		
Unigene20918      	GO:0046914	GO:0000097	GO:0008172				
Unigene20919      	GO:0046914	GO:0000097	GO:0008172				
Unigene20921      	GO:0017111	GO:0043231	GO:0022613	GO:0009207	GO:0032561		
Unigene20925      	GO:0044464	GO:0008047	GO:0005083	GO:0009966	GO:0035556
Unigene20939      	GO:0006351				
Unigene20943      	GO:0044464	GO:0046914			
Unigene20945      	GO:0042254	GO:0032991	GO:0031981		
Unigene20946      	GO:0008233				
Unigene20951      	GO:0035556	GO:0044464	GO:0030695	GO:0009966	
Unigene22043      	GO:0003824				
Unigene22048      	GO:0010467	GO:0030529	GO:0005198		
Unigene22050      	GO:0044464	GO:0046914			
Unigene22055      	GO:0016787	GO:0005488			
Unigene22060      	GO:0016462	GO:0006996	GO:0032559		
Unigene22061      	GO:0016772	GO:0006796	GO:0019400	GO:0008081	
Unigene22063      	GO:0006164	GO:0016842			
Unigene22074      	GO:0005515				
Unigene22075      	GO:0003676	GO:0042254	GO:0042623	GO:0032559	GO:0031981
Unigene22079      	GO:0005543	GO:0009987			
Unigene22080      	GO:0015031	GO:0022892			
Unigene22081      	GO:0016491	GO:0008152	GO:0005506		
Unigene22093      	GO:0003676	GO:0042254	GO:0043231		
Unigene22097      	GO:0051234	GO:0009207	GO:0031224	GO:0017111	GO:0032559
Unigene22102      	GO:0032559				
Unigene22110      	GO:0016787	GO:0005488			
Unigene22112      	GO:0044260				
Unigene22116      	GO:0016740				
Unigene22119      	GO:0044464	GO:0003824	GO:0008324	GO:0006812	
Unigene22122      	GO:0032011	GO:0044424	GO:0005083		
Unigene22126      	GO:0009894	GO:0043234			
Unigene22130      	GO:0016772	GO:0006644			
Unigene22131      	GO:0008092	GO:0017111	GO:0032559	GO:0015629	
Unigene22134      	GO:0016616	GO:0008152			
Unigene22135      	GO:0003676	GO:0006396	GO:0043231		
Unigene22141      	GO:0071702				
Unigene22147      	GO:0046914	GO:0019538	GO:0004175			
Unigene22153      	GO:0008152	GO:0003824				
Unigene22162      	GO:0071702	GO:0031224	GO:0022857			
Unigene22164      	GO:0016020					
Unigene22165      	GO:0016813	GO:0016564				
Unigene22167      	GO:0004672	GO:0006464	GO:0032559			
Unigene22174      	GO:0019114	GO:0005506	GO:0018958			
Unigene22178      	GO:0016798	GO:0044238	GO:0043167			
Unigene22181      	GO:0009987	GO:0005488	GO:0016787			
Unigene22182      	GO:0043231					
Unigene22184      	GO:0005488					
Unigene22185      	GO:0003824	GO:0008152				
Unigene22186      	GO:0051234	GO:0005819	GO:0000087			
Unigene22197      	GO:0004812	GO:0046872	GO:0003676	GO:0006418	GO:0032559	GO:0044424
Unigene22200      	GO:0044237	GO:0016740				
Unigene22203      	GO:0003824					
Unigene22204      	GO:0008152	GO:0005506	GO:0003824					
Unigene22206      	GO:0016787							
Unigene22207      	GO:0046914	GO:0004518	GO:0022403	GO:0043231	GO:0006281			
Unigene22208      	GO:0055086							
Unigene22214      	GO:0046872	GO:0016772	GO:0044464	GO:0006796	GO:0006810			
Unigene22218      	GO:0003824							
Unigene22220      	GO:0035434	GO:0031224	GO:0006631	GO:0046914	GO:0009206	GO:0043682	GO:0032559	
Unigene22228      	GO:0004672	GO:0006464	GO:0032559					
Unigene22229      	GO:0031224	GO:0017111	GO:0043231	GO:0019866	GO:0000041	GO:0009207	GO:0015405	GO:0032559
Unigene22232      	GO:0006325	GO:0003676	GO:0043231	GO:0042623	GO:0032559			
Unigene22235      	GO:0016491	GO:0008152	GO:0005506					
Unigene22236      	GO:0016772	GO:0006796	GO:0032559					
Unigene22247      	GO:0003824							
Unigene22249      	GO:0008152	GO:0016747	GO:0005488	GO:0022892				
Unigene22250      	GO:0019941	GO:0016790						
Unigene22257      	GO:0015031	GO:0044431						
Unigene22259      	GO:0006464	GO:0016301	GO:0032559					
Unigene22260      	GO:0042802	GO:0006413	GO:0006464	GO:0004672	GO:0032559			
Unigene22262      	GO:0008233	GO:0000097	GO:0043231	GO:0033353	GO:0016861			
Unigene22270      	GO:0032561	GO:0016462	GO:0032559					
Unigene22275      	GO:0051234	GO:0044464						
Unigene22277      	GO:0005488	GO:0006139	GO:0005622	GO:0003824				
Unigene22282      	GO:0016413	GO:0044281						
Unigene22284      	GO:0016879	GO:0044464	GO:0043412					
Unigene22285      	GO:0016879	GO:0044464	GO:0043412					
Unigene22293      	GO:0046914							
Unigene22295      	GO:0016743	GO:0009064	GO:0031406	GO:0006220	GO:0016879	GO:0019856	GO:0016787	GO:0032559
Unigene22308      	GO:0010467	GO:0003676	GO:0001882	GO:0034062				
Unigene22311      	GO:0048037	GO:0016769						
Unigene22312      	GO:0034062	GO:0046914	GO:0003676	GO:0043231	GO:0010467			
Unigene22317      	GO:0046914	GO:0009987	GO:0043231					
Unigene22321      	GO:0004871							
Unigene22322      	GO:0003824					
Unigene22324      	GO:0016787	GO:0044238				
Unigene22326      	GO:0010467	GO:0030529	GO:0005198			
Unigene22332      	GO:0007017	GO:0003774	GO:0032559	GO:0015630		
Unigene22344      	GO:0035434	GO:0031224	GO:0009206	GO:0046914	GO:0043682	GO:0032559
Unigene22347      	GO:0003824	GO:0000166				
Unigene22350      	GO:0005488					
Unigene22352      	GO:0004721	GO:0006796				
Unigene22360      	GO:0005975	GO:0046872	GO:0016160			
Unigene22364      	GO:0006413					
Unigene22365      	GO:0006810					
Unigene22367      	GO:0051234	GO:0031224				
Unigene22368      	GO:0016803	GO:0019538	GO:0046914	GO:0006691	GO:0043231	GO:0070011
Unigene22374      	GO:0005488					
Unigene22377      	GO:0009112	GO:0009127	GO:0016814			
Unigene22384      	GO:0016787					
Unigene22388      	GO:0003824								
Unigene22394      	GO:0015103	GO:0015698							
Unigene22402      	GO:0008238	GO:0046914							
Unigene22405      	GO:0035091	GO:0005515	GO:0030117	GO:0006901					
Unigene22409      	GO:0046872								
Unigene22417      	GO:0003824								
Unigene22418      	GO:0003824								
Unigene22419      	GO:0016787								
Unigene22420      	GO:0005488								
Unigene22428      	GO:0060089	GO:0007166	GO:0032561	GO:0019953					
Unigene22430      	GO:0016055	GO:0008047	GO:0043231	GO:0043234	GO:0009968	GO:0007243	GO:0007049	GO:0043087	GO:0007169
Unigene22431      	GO:0006351	GO:0042254	GO:0043231	GO:0006396					
Unigene22434      	GO:0006351	GO:0046914	GO:0003676	GO:0001071	GO:0043231				
Unigene22435      	GO:0005905	GO:0012510	GO:0015031						
Unigene22449      	GO:0019538	GO:0004180							
Unigene22452      	GO:0010467	GO:0030529	GO:0005198						
Unigene22457      	GO:0046872	GO:0003676				
Unigene22458      	GO:0004673	GO:0044238	GO:0004871	GO:0044260	GO:0016310	GO:0007165
Unigene22459      	GO:0016823	GO:0044424	GO:0006520			
Unigene22460      	GO:0003824	GO:0005488				
Unigene22461      	GO:0016788					
Unigene22464      	GO:0005488					
Unigene22471      	GO:0031981					
Unigene22476      	GO:0017111	GO:0003676	GO:0032559			
Unigene22481      	GO:0030695					
Unigene22487      	GO:0003824	GO:0008152				
Unigene22490      	GO:0009987	GO:0032561				
Unigene22494      	GO:0005635	GO:0006605				
Unigene22495      	GO:0006536	GO:0046914	GO:0051540	GO:0015930	GO:0050662	GO:0000166
Unigene22496      	GO:0008757	GO:0032776	GO:0003676			
Unigene22498      	GO:0003824	GO:0005488				
Unigene22499      	GO:0016846	GO:0043169				
Unigene22507      	GO:0006810					
Unigene22511      	GO:0022892	GO:0030119	GO:0015031			
Unigene22514      	GO:0051169	GO:0005635	GO:0005198			
Unigene22519      	GO:0004672	GO:0006464	GO:0032559			
Unigene22522      	GO:0004672	GO:0006464	GO:0032559			
Unigene22526      	GO:0031224	GO:0017111	GO:0006810	GO:0009207	GO:0015405	GO:0032559
Unigene22532      	GO:0043231	GO:0030529	GO:0006396			
Unigene22533      	GO:0005488	GO:0016740				
Unigene22541      	GO:0006351					
Unigene23043      	GO:0016491	GO:0005506				
Unigene23044      	GO:0046914	GO:0016787	GO:0008152			
Unigene23046      	GO:0006351	GO:0046914	GO:0003676	GO:0001071	GO:0043231	
Unigene23052      	GO:0031224	GO:0017111	GO:0006810	GO:0009207	GO:0015405	GO:0032559
Unigene23057      	GO:0016741	GO:0046914	GO:0003676	GO:0006730	GO:0043231	
Unigene23058      	GO:0016798	GO:0044238				
Unigene23064      	GO:0004497	GO:0008152				
Unigene23068      	GO:0006807	GO:0046914	GO:0016641	GO:0048037		
Unigene23073      	GO:0007165					
Unigene23075      	GO:0005635	GO:0051234				
Unigene23077      	GO:0006351	GO:0003677				
Unigene23078      	GO:0043234	GO:0006887				
Unigene23079      	GO:0005488					
Unigene23085      	GO:0031224	GO:0017111	GO:0009207	GO:0051234	GO:0015405	GO:0032559
Unigene23089      	GO:0004518	GO:0005488	GO:0044464			
Unigene23090      	GO:0004553	GO:0055086	GO:0005488			
Unigene23095      	GO:0008152	GO:0005488	GO:0016740			
Unigene23098      	GO:0006865	GO:0031224	GO:0005275			
Unigene23103      	GO:0016814	GO:0046914				
Unigene23105      	GO:0006259	GO:0004527	GO:0003676	GO:0043231	GO:0034061	
Unigene23110      	GO:0033036					
Unigene23111      	GO:0071702	GO:0031224	GO:0022857			
Unigene23115      	GO:0005488					
Unigene23133      	GO:0046914	GO:0003824	GO:0043231	
Unigene23135      	GO:0016491	GO:0008152	GO:0005506	
Unigene23139      	GO:0016020			
Unigene23143      	GO:0003824	GO:0008152		
Unigene23149      	GO:0006865	GO:0031224	GO:0005275	
Unigene23154      	GO:0031224			
Unigene23155      	GO:0031224			
Unigene23156      	GO:0016772			
Unigene23158      	GO:0046914			
Unigene23159      	GO:0004812	GO:0006418	GO:0032559	GO:0044424
Unigene23160      	GO:0016879			
Unigene23169      	GO:0006810			
Unigene23170      	GO:0003824			
Unigene23176      	GO:0007017	GO:0003774	GO:0032559	GO:0015630
Unigene23177      	GO:0019941	GO:0000151	GO:0019899	
Unigene23180      	GO:0031224	GO:0006810	GO:0022857	
Unigene23181      	GO:0008168				
Unigene23183      	GO:0006730	GO:0016741			
Unigene23184      	GO:0008152				
Unigene23190      	GO:0000166				
Unigene23193      	GO:0030119	GO:0015031			
Unigene23194      	GO:0019752				
Unigene23196      	GO:0003824	GO:0005488			
Unigene23203      	GO:0010467	GO:0003676	GO:0008408		
Unigene23204      	GO:0005488				
Unigene23209      	GO:0003676	GO:0044464			
Unigene23211      	GO:0006351	GO:0006810	GO:0044464		
Unigene23215      	GO:0003824	GO:0005488			
Unigene23216      	GO:0016491	GO:0005506			
Unigene23219      	GO:0042802	GO:0006413	GO:0006464	GO:0004672	GO:0032559
Unigene23222      	GO:0071702	GO:0031224	GO:0022857		
Unigene23228      	GO:0009987	GO:0017111	GO:0006810	GO:0000166	
Unigene23230      	GO:0006412	GO:0017111	GO:0009207	GO:0008135	GO:0032561
Unigene23233      	GO:0044464				
Unigene23238      	GO:0044238	GO:0007165	GO:0004620	GO:0042578	
Unigene23240      	GO:0044464	GO:0009966	GO:0030695	GO:0035556	
Unigene23241      	GO:0006732	GO:0016289			
Unigene23250      	GO:0006351	GO:0046914	GO:0003676	GO:0001071	GO:0043231
Unigene23260      	GO:0003676	GO:0042254	GO:0042623	GO:0032559	GO:0031981
Unigene23262      	GO:0004672	GO:0044267	GO:0000166		
Unigene23265      	GO:0004527	GO:0005488	GO:0034641	GO:0010467	GO:0000178
Unigene23266      	GO:0008152	GO:0019842	GO:0022892	GO:0016740	
Unigene23267      	GO:0006730	GO:0016741			
Unigene23269      	GO:0051234	GO:0019941	GO:0016790	GO:0031224	GO:0070011
Unigene23271      	GO:0003824				
Unigene23273      	GO:0008152	GO:0016491	GO:0005506		
Unigene23274      	GO:0004672	GO:0009987	GO:0016020	GO:0000166	
Unigene23277      	GO:0034062	GO:0046914	GO:0003676	GO:0043231	GO:0010467
Unigene23283      	GO:0009987	GO:0017111	GO:0006810	GO:0000166
Unigene23291      	GO:0005488			
Unigene23294      	GO:0008152	GO:0016701	GO:0046914	
Unigene23300      	GO:0015031	GO:0022892		
Unigene23307      	GO:0004553	GO:0009056		
Unigene23311      	GO:0003676			
Unigene23315      	GO:0006810			
Unigene23319      	GO:0032559			
Unigene23327      	GO:0006996	GO:0032559	GO:0043232	
Unigene23330      	GO:0005488			
Unigene23332      	GO:0044424	GO:0002097	GO:0050662	
Unigene23340      	GO:0016787	GO:0019538		
Unigene2953      	GO:0003824	GO:0008152		
Unigene2954      	GO:0003824	GO:0008152		
Unigene2956      	GO:0003824			
Unigene2959      	GO:0046914			
Unigene2961      	GO:0032559	GO:0042623			
Unigene2962      	GO:0005488	GO:0016787			
Unigene2964      	GO:0044424	GO:0006412	GO:0008135		
Unigene2965      	GO:0044424	GO:0006412	GO:0008135		
Unigene2969      	GO:0003824	GO:0008152			
Unigene2974      	GO:0016763	GO:0019359			
Unigene2978      	GO:0008422				
Unigene2981      	GO:0008152	GO:0016491			
Unigene2985      	GO:0003677				
Unigene2988      	GO:0043234	GO:0043169	GO:0009108	GO:0051536	
Unigene2997      	GO:0016740				
Unigene3001      	GO:0004812	GO:0003723	GO:0006418	GO:0032559	GO:0044424
Unigene3007      	GO:0044424				
Unigene3014      	GO:0008152	GO:0016703			
Unigene3015      	GO:0008152	GO:0016703			
Unigene3022      	GO:0044464	GO:0006810	GO:0006996		
Unigene3026      	GO:0030904	GO:0009987	GO:0005543	
Unigene3029      	GO:0006547	GO:0016836	GO:0044424	
Unigene3030      	GO:0044238	GO:0003824		
Unigene3033      	GO:0016829			
Unigene3034      	GO:0016829			
Unigene3036      	GO:0003824			
Unigene3039      	GO:0046914	GO:0003676	GO:0043231	
Unigene3040      	GO:0003676	GO:0006305		
Unigene3046      	GO:0046872			
Unigene3051      	GO:0016787			
Unigene3053      	GO:0044464			
Unigene3055      	GO:0016861	GO:0043231	GO:0016787	GO:0000097
Unigene3065      	GO:0006520	GO:0048037	GO:0008483	
Unigene3067      	GO:0016020	GO:0006810		
Unigene3074      	GO:0004672	GO:0006464	GO:0032559	
Unigene3078      	GO:0008152	GO:0016491	GO:0000166	
Unigene3079      	GO:0008152	GO:0016491				
Unigene3084      	GO:0031224	GO:0017111	GO:0006810	GO:0009207	GO:0015405	GO:0032559
Unigene3090      	GO:0006412	GO:0030529	GO:0005198			
Unigene3091      	GO:0004812	GO:0006418	GO:0000166			
Unigene3092      	GO:0005488					
Unigene3097      	GO:0006694	GO:0044281	GO:0043231	GO:0044425		
Unigene3103      	GO:0016757	GO:0055086				
Unigene3110      	GO:0003676	GO:0042254	GO:0006730	GO:0008168		
Unigene3120      	GO:0003676	GO:0043231	GO:0016020			
Unigene3121      	GO:0016755	GO:0016747				
Unigene3135      	GO:0044424	GO:0006412	GO:0008135			
Unigene3137      	GO:0006865	GO:0031224	GO:0005275			
Unigene3138      	GO:0004518					
Unigene3143      	GO:0043231					
Unigene3144      	GO:0043231					
Unigene3148      	GO:0003676	GO:0001071	GO:0043231	GO:0010467		
Unigene3149      	GO:0003676	GO:0001071	GO:0043231	GO:0010467	
Unigene3164      	GO:0006396				
Unigene3165      	GO:0006396				
Unigene3166      	GO:0046872	GO:0006351			
Unigene3171      	GO:0006351	GO:0005488	GO:0005622		
Unigene3174      	GO:0015031	GO:0022892			
Unigene3175      	GO:0003676	GO:0032559	GO:0042623		
Unigene3178      	GO:0006810				
Unigene3186      	GO:0043229				
Unigene3189      	GO:0003676	GO:0044464			
Unigene3191      	GO:0051169	GO:0005635	GO:0005198		
Unigene3195      	GO:0006810				
Unigene3197      	GO:0006810	GO:0009987	GO:0044238	GO:0016772	GO:0000166
Unigene3204      	GO:0046872	GO:0044464	GO:0015924		
Unigene3205      	GO:0046872	GO:0044464	GO:0015924		
Unigene3227      	GO:0006520	GO:0016829			
Unigene3232      	GO:0006810	GO:0031224			
Unigene3235      	GO:0004812	GO:0046914	GO:0006418	GO:0032559	GO:0044424
Unigene3240      	GO:0032011	GO:0044464	GO:0005083		
Unigene3241      	GO:0032011	GO:0044464	GO:0005083		
Unigene3242      	GO:0032011	GO:0044464	GO:0005083		
Unigene3244      	GO:0030684	GO:0042254			
Unigene3245      	GO:0003824				
Unigene3247      	GO:0003824				
Unigene3250      	GO:0004030	GO:0046914	GO:0003676	GO:0008152	GO:0043231
Unigene3251      	GO:0031224				
Unigene3252      	GO:0031224				
Unigene3259      	GO:0042254	GO:0031981			
Unigene3266      	GO:0016787				
Unigene3268      	GO:0006497	GO:0031090	GO:0031224	GO:0023052	
Unigene3269      	GO:0006497	GO:0031090	GO:0031224	GO:0023052	
Unigene3287      	GO:0006810	GO:0031224			
Unigene3288      	GO:0006810	GO:0031224				
Unigene3291      	GO:0003824	GO:0008152				
Unigene3292      	GO:0046915	GO:0031224	GO:0006829			
Unigene3294      	GO:0034062	GO:0003676	GO:0010467			
Unigene3295      	GO:0034062	GO:0003676	GO:0010467			
Unigene3303      	GO:0004175	GO:0043169	GO:0019538	GO:0044429		
Unigene3304      	GO:0003824					
Unigene3306      	GO:0043492	GO:0022892	GO:0016820	GO:0000166	GO:0008152	GO:0016020
Unigene3311      	GO:0016787					
Unigene3312      	GO:0019866	GO:0043231				
Unigene3321      	GO:0003824	GO:0008152				
Unigene3322      	GO:0003824	GO:0008152				
Unigene3334      	GO:0016813	GO:0043169				
Unigene3335      	GO:0046914	GO:0003676	GO:0032559	GO:0042623		
Unigene3345      	GO:0048037	GO:0008152	GO:0000166	GO:0003824		
Unigene3365      	GO:0019344	GO:0016835	GO:0048037			
Unigene3371      	GO:0015031	GO:0044431				
Unigene3377      	GO:0015988	GO:0015077	GO:0016469	GO:0031090	GO:0043231	GO:0031224
Unigene3378      	GO:0032501	GO:0019953	GO:0005515	GO:0048869	GO:0005626	
Unigene3386      	GO:0005488					
Unigene3387      	GO:0005099	GO:0044464	GO:0032318			
Unigene3388      	GO:0005099	GO:0044464	GO:0032318			
Unigene3390      	GO:0016769					
Unigene3393      	GO:0005488	GO:0006730	GO:0008171	GO:0000154	GO:0044424	
Unigene3395      	GO:0006351	GO:0046914	GO:0003676	GO:0001071	GO:0043231	
Unigene3403      	GO:0003676	GO:0043231	GO:0032559			
Unigene3405      	GO:0031224	GO:0017111	GO:0009207	GO:0051234	GO:0015405	GO:0032559
Unigene3414      	GO:0032559	GO:0016462				
Unigene3417      	GO:0017111	GO:0000166				
Unigene3422      	GO:0005488	GO:0016787				
Unigene3423      	GO:0032561	GO:0035556				
Unigene3424      	GO:0003824	GO:0005488				
Unigene3425      	GO:0003824	GO:0005488							
Unigene3436      	GO:0005488	GO:0016817	GO:0005215						
Unigene3454      	GO:0003676								
Unigene3455      	GO:0005488	GO:0016491							
Unigene3457      	GO:0031224	GO:0017111	GO:0006810	GO:0009207	GO:0015405	GO:0032559			
Unigene3460      	GO:0008168								
Unigene3465      	GO:0004721	GO:0043234	GO:0006464	GO:0043169					
Unigene3466      	GO:0044464	GO:0016758	GO:0006464						
Unigene3468      	GO:0016791								
Unigene3470      	GO:0016491	GO:0008152	GO:0005506						
Unigene3473      	GO:0051536	GO:0016836	GO:0009060						
Unigene3480      	GO:0006351	GO:0004871	GO:0007165						
Unigene3483      	GO:0051234	GO:0031224							
Unigene3487      	GO:0046872	GO:0008652	GO:0016838	GO:0016301	GO:0016616	GO:0016765	GO:0016836	GO:0032559	GO:0044424
Unigene3488      	GO:0046872	GO:0008652	GO:0016838	GO:0016301	GO:0016616	GO:0016765	GO:0016836	GO:0032559	GO:0044424
Unigene3498      	GO:0016787								
Unigene3508      	GO:0010467	GO:0009451	GO:0006730	GO:0008168		
Unigene3515      	GO:0005488	GO:0019725				
Unigene3516      	GO:0005488	GO:0019725				
Unigene3521      	GO:0008152	GO:0043169	GO:0003824			
Unigene3532      	GO:0004812	GO:0046872	GO:0003676	GO:0006418	GO:0032559	GO:0044424
Unigene3534      	GO:0004672	GO:0006464	GO:0032559			
Unigene3535      	GO:0008152					
Unigene3544      	GO:0044464					
Unigene3546      	GO:0019941	GO:0032561	GO:0016790	GO:0044464		
Unigene3549      	GO:0004672	GO:0006464	GO:0032559			
Unigene3550      	GO:0044237	GO:0016740				
Unigene3553      	GO:0006351	GO:0046914	GO:0003676	GO:0001071	GO:0043231	
Unigene3557      	GO:0044464					
Unigene3560      	GO:0016747					
Unigene3569      	GO:0010467	GO:0030529	GO:0005198			
Unigene3570      	GO:0005622					
Unigene3574      	GO:0008152	GO:0003824	GO:0046914		
Unigene3577      	GO:0003676	GO:0004518	GO:0006259		
Unigene3580      	GO:0016020	GO:0016757			
Unigene3582      	GO:0006007	GO:0016624	GO:0019842		
Unigene3601      	GO:0050896				
Unigene3602      	GO:0005635	GO:0051234			
Unigene3603      	GO:0005488				
Unigene3627      	GO:0003824	GO:0005488			
Unigene3640      	GO:0016491	GO:0008152			
Unigene3642      	GO:0008152	GO:0003824	GO:0005488		
Unigene3644      	GO:0003676	GO:0001071	GO:0043231	GO:0010467	
Unigene3651      	GO:0017111	GO:0003676	GO:0032559		
Unigene3659      	GO:0019842	GO:0008152	GO:0016491	GO:0046914	
Unigene3660      	GO:0008152	GO:0050662	GO:0003824	GO:0046914	
Unigene3661      	GO:0016772	GO:0006720	GO:0016831	GO:0006796	GO:0032559
Unigene3662      	GO:0032559				
Unigene3663      	GO:0008171								
Unigene3664      	GO:0008152	GO:0008168							
Unigene3676      	GO:0046488	GO:0048017	GO:0016301						
Unigene3683      	GO:0046914								
Unigene3684      	GO:0005488	GO:0008152	GO:0003824						
Unigene3685      	GO:0006553	GO:0016620	GO:0019842	GO:0022892					
Unigene3691      	GO:0031224	GO:0042625	GO:0046872	GO:0009206	GO:0005548	GO:0006869	GO:0032559		
Unigene3697      	GO:0016741	GO:0006730	GO:0031224	GO:0051234					
Unigene3701      	GO:0016746								
Unigene3709      	GO:0016491	GO:0051536	GO:0005506	GO:0050662	GO:0008152	GO:0019725	GO:0044424		
Unigene3713      	GO:0016874	GO:0006807							
Unigene3714      	GO:0016884	GO:0019359	GO:0016787	GO:0032559					
Unigene3716      	GO:0016787								
Unigene3718      	GO:0051828	GO:0032502	GO:0006464	GO:0004672	GO:0006810	GO:0012501	GO:0044248	GO:0032559	GO:0044424
Unigene3719      	GO:0016301	GO:0008152							
Unigene3720      	GO:0016301	GO:0044424	GO:0006796	GO:0043169					
Unigene3721      	GO:0031224	GO:0035556	GO:0031966	GO:0046872	GO:0034643	GO:0032561	GO:0003824
Unigene3722      	GO:0031224	GO:0035556	GO:0031966	GO:0046872	GO:0034643	GO:0032561	GO:0003824
Unigene3727      	GO:0003824						
Unigene3733      	GO:0046914	GO:0003676	GO:0016462	GO:0032559			
Unigene3734      	GO:0004672	GO:0006464	GO:0032559				
Unigene3740      	GO:0043412	GO:0003824					
Unigene3741      	GO:0043412	GO:0003824					
Unigene3743      	GO:0030258	GO:0016757					
Unigene3746      	GO:0055086						
Unigene3750      	GO:0016251	GO:0043234	GO:0043231	GO:0006355			
Unigene3756      	GO:0004812	GO:0006418	GO:0032559	GO:0044424			
Unigene3758      	GO:0004812	GO:0006418	GO:0032559	GO:0044424			
Unigene3759      	GO:0046912	GO:0006551					
Unigene3763      	GO:0016020	GO:0005739					
Unigene3764      	GO:0016020	GO:0005739					
Unigene3766      	GO:0046914						
Unigene3775      	GO:0005488					
Unigene3778      	GO:0016798					
Unigene3784      	GO:0006865	GO:0031224	GO:0005275			
Unigene3785      	GO:0006865	GO:0031224	GO:0005275			
Unigene3786      	GO:0030119	GO:0003824	GO:0015031			
Unigene3794      	GO:0051234	GO:0009207	GO:0031224	GO:0017111	GO:0032559	
Unigene3799      	GO:0046914					
Unigene3804      	GO:0006259	GO:0005657	GO:0003677	GO:0016462	GO:0032559	
Unigene3805      	GO:0006259	GO:0005657	GO:0003677	GO:0016462	GO:0032559	
Unigene3809      	GO:0016772	GO:0055086	GO:0032559			
Unigene3814      	GO:0006536	GO:0046914	GO:0051540	GO:0015930	GO:0050662	GO:0000166
Unigene3821      	GO:0008152	GO:0005488	GO:0016616			
Unigene3826      	GO:0006629	GO:0033765	GO:0031224	GO:0042623	GO:0032559	GO:0044424
Unigene3827      	GO:0008233					
Unigene3834      	GO:0003676	GO:0006259	GO:0032559			
Unigene3839      	GO:0031224	GO:0017111	GO:0006810	GO:0009207	GO:0015405	GO:0032559
Unigene3840      	GO:0046872	GO:0006351					
Unigene3844      	GO:0003824						
Unigene3852      	GO:0031224	GO:0006629	GO:0042625	GO:0009206	GO:0006811	GO:0009207	GO:0032559
Unigene3853      	GO:0031224	GO:0042625	GO:0009206	GO:0006811	GO:0009207	GO:0032559	
Unigene3859      	GO:0009987	GO:0045229	GO:0009277				
Unigene3866      	GO:0005488						
Unigene3868      	GO:0046914						
Unigene3872      	GO:0008152	GO:0016491					
Unigene3877      	GO:0017111	GO:0009207	GO:0032561				
Unigene3881      	GO:0016788						
Unigene3882      	GO:0016788						
Unigene3888      	GO:0000166	GO:0003824					
Unigene3890      	GO:0005488	GO:0008152	GO:0003824				
Unigene3902      	GO:0006259	GO:0003676	GO:0043231	GO:0032559			
Unigene3906      	GO:0044464	GO:0009966	GO:0030695	GO:0035556			
Unigene3910      	GO:0044424	GO:0046914					
Unigene3911      	GO:0005622	GO:0046914					
Unigene3912      	GO:0016740						
Unigene3925      	GO:0046872	GO:0016778	GO:0009124	GO:0006796			
Unigene3926      	GO:0046872	GO:0016778	GO:0009124	GO:0006796			
Unigene3927      	GO:0003676	GO:0042254	GO:0006730	GO:0008168			
Unigene3928      	GO:0003676	GO:0042254	GO:0006730	GO:0008168			
Unigene3929      	GO:0003676	GO:0042254	GO:0006730	GO:0008168			
Unigene3931      	GO:0005099	GO:0046872	GO:0044464	GO:0032318			
Unigene3933      	GO:0016020	GO:0006865					
Unigene3934      	GO:0006631	GO:0004312					
Unigene3949      	GO:0051234	GO:0031224					
Unigene4957      	GO:0046914						
Unigene4972      	GO:0006351	GO:0046914	GO:0001071	GO:0043231			
Unigene4976      	GO:0043231						
Unigene4977      	GO:0006412	GO:0006396	GO:0003676	GO:0050658	GO:0042623	GO:0030529	GO:0032559
Unigene4978      	GO:0046872	GO:0003676					
Unigene4982      	GO:0046914	GO:0019538	GO:0008238
Unigene4983      	GO:0003824		
Unigene4984      	GO:0003824		
Unigene4985      	GO:0000166		
Unigene4986      	GO:0032559	GO:0016462	
Unigene4989      	GO:0004674	GO:0006464	GO:0032559
Unigene4991      	GO:0016020	GO:0016831	GO:0006743
Unigene4995      	GO:0016740		
Unigene5003      	GO:0016491	GO:0005506	
Unigene5004      	GO:0016491	GO:0008152	GO:0005506
Unigene5005      	GO:0004672	GO:0006464	GO:0032559
Unigene5013      	GO:0048037	GO:0016841	
Unigene5015      	GO:0015291	GO:0031224	GO:0015698
Unigene5017      	GO:0009108		
Unigene5024      	GO:0016020		
Unigene5025      	GO:0006730	GO:0016741	
Unigene5026      	GO:0006730	GO:0016741				
Unigene5028      	GO:0043234	GO:0032446	GO:0019787			
Unigene5029      	GO:0017111	GO:0003676	GO:0043231	GO:0032559		
Unigene5030      	GO:0004812	GO:0046872	GO:0006418	GO:0032559	GO:0044424	
Unigene5038      	GO:0031224	GO:0042625	GO:0009206	GO:0006811	GO:0032559	
Unigene5048      	GO:0006259	GO:0043169	GO:0003676	GO:0033554	GO:0004518	GO:0031981
Unigene5049      	GO:0003824	GO:0046914				
Unigene5054      	GO:0003824	GO:0008152				
Unigene5056      	GO:0005488					
Unigene5058      	GO:0016859	GO:0044267				
Unigene5061      	GO:0006810	GO:0016820	GO:0000166	GO:0008152	GO:0016020	
Unigene5075      	GO:0042578					
Unigene5076      	GO:0017111	GO:0003676	GO:0032559			
Unigene5077      	GO:0016020	GO:0016831	GO:0006743			
Unigene5079      	GO:0006259	GO:0003676	GO:0000808			
Unigene5081      	GO:0031224	GO:0017111	GO:0006810	GO:0009207	GO:0015405	GO:0032559
Unigene5082      	GO:0006810		
Unigene5083      	GO:0016757	GO:0005694	GO:0030258
Unigene5085      	GO:0005488	GO:0016787	
Unigene5090      	GO:0005789	GO:0004576	GO:0006487
Unigene5091      	GO:0005789		
Unigene5095      	GO:0031224		
Unigene5099      	GO:0006810		
Unigene5100      	GO:0003824		
Unigene5101      	GO:0016787		
Unigene5106      	GO:0006810	GO:0031224	
Unigene5110      	GO:0003676	GO:0044464	
Unigene5114      	GO:0006259	GO:0042623	GO:0032559
Unigene5118      	GO:0044238	GO:0003824	
Unigene5119      	GO:0004672	GO:0006464	GO:0032559
Unigene5120      	GO:0005488		
Unigene5125      	GO:0008152	GO:0016772	
Unigene5126      	GO:0031224	GO:0017111	GO:0009207	GO:0051234	GO:0015405	GO:0032559	
Unigene5128      	GO:0016301	GO:0008614	GO:0006796				
Unigene5136      	GO:0006259	GO:0046914	GO:0003676	GO:0004518	GO:0044464		
Unigene5137      	GO:0044464	GO:0003676	GO:0004518	GO:0006259			
Unigene5141      	GO:0008135	GO:0030529	GO:0006412				
Unigene5145      	GO:0005099	GO:0044464	GO:0032318				
Unigene5151      	GO:0003824						
Unigene5155      	GO:0005975	GO:0044237	GO:0016772	GO:0000166			
Unigene5156      	GO:0046914						
Unigene5158      	GO:0044464						
Unigene5159      	GO:0016627	GO:0005488	GO:0016740	GO:0006497	GO:0005789		
Unigene5160      	GO:0015031	GO:0043234	GO:0022892				
Unigene5162      	GO:0006355						
Unigene5163      	GO:0008135	GO:0030528	GO:0043231	GO:0006354	GO:0006412	GO:0006355	GO:0006396
Unigene5168      	GO:0016859	GO:0043231	GO:0044267	GO:0030529	GO:0006396		
Unigene5169      	GO:0016859	GO:0043231	GO:0044267	GO:0030529	GO:0006396		
Unigene5172      	GO:0044464	GO:0005488			
Unigene5178      	GO:0006865	GO:0031224	GO:0005275		
Unigene5179      	GO:0006865	GO:0031224	GO:0005275		
Unigene5182      	GO:0015031	GO:0022892			
Unigene5188      	GO:0008152	GO:0003824	GO:0046914		
Unigene5189      	GO:0010467	GO:0030529	GO:0005198		
Unigene5192      	GO:0032787	GO:0051287	GO:0016616		
Unigene5193      	GO:0016787				
Unigene5196      	GO:0006497	GO:0003824			
Unigene5199      	GO:0044238	GO:0044424	GO:0016491	GO:0031224	
Unigene5204      	GO:0043234				
Unigene5206      	GO:0006259	GO:0003676	GO:0005759	GO:0034061	
Unigene5211      	GO:0006259	GO:0006325	GO:0004468	GO:0033554	GO:0043231
Unigene5212      	GO:0006259	GO:0006325	GO:0004468	GO:0033554	GO:0043231
Unigene5214      	GO:0016251	GO:0043234	GO:0006355		
Unigene5217      	GO:0003824				
Unigene5220      	GO:0004672	GO:0006464	GO:0032559				
Unigene5226      	GO:0004673	GO:0006468	GO:0004871	GO:0007165	GO:0006351	GO:0044464	GO:0032559
Unigene5232      	GO:0005488						
Unigene5235      	GO:0003824	GO:0008152					
Unigene5236      	GO:0017111	GO:0006810	GO:0016814	GO:0046914	GO:0006216	GO:0000166	
Unigene5237      	GO:0004672	GO:0006464	GO:0032559				
Unigene5239      	GO:0016830						
Unigene5240      	GO:0006810	GO:0031224					
Unigene5241      	GO:0017111	GO:0032991	GO:0015630	GO:0043623	GO:0009207	GO:0032561	GO:0007017
Unigene5242      	GO:0017111	GO:0032991	GO:0015630	GO:0043623	GO:0009207	GO:0032561	GO:0007017
Unigene5244      	GO:0006810						
Unigene5245      	GO:0006810	GO:0006259					
Unigene5246      	GO:0008152	GO:0003824					
Unigene5247      	GO:0044464						
Unigene5250      	GO:0003824						
Unigene5251      	GO:0016798	GO:0044238					
Unigene5252      	GO:0003824	GO:0005488			
Unigene5253      	GO:0004553	GO:0006026	GO:0043167		
Unigene5256      	GO:0016740	GO:0006796			
Unigene5257      	GO:0006412	GO:0017111	GO:0009207	GO:0032561	GO:0008079
Unigene5262      	GO:0016407				
Unigene5268      	GO:0005488	GO:0032991			
Unigene5269      	GO:0004175	GO:0043231	GO:0000502	GO:0006508	
Unigene5277      	GO:0016787				
Unigene5279      	GO:0015031	GO:0043234			
Unigene5280      	GO:0015031	GO:0043234			
Unigene5281      	GO:0006816	GO:0034220	GO:0016020	GO:0005216	
Unigene5285      	GO:0005488				
Unigene5286      	GO:0006633	GO:0043169	GO:0051536	GO:0043231	GO:0016783
Unigene5287      	GO:0006810	GO:0044464			
Unigene5291      	GO:0004812	GO:0006418	GO:0000166		
Unigene5294      	GO:0044464				
Unigene5296      	GO:0044464	GO:0005088	GO:0007266				
Unigene5298      	GO:0017111	GO:0046914	GO:0003676	GO:0032559			
Unigene5303      	GO:0003824	GO:0008152					
Unigene5304      	GO:0003824	GO:0008152					
Unigene5307      	GO:0016740						
Unigene5312      	GO:0030529	GO:0043229					
Unigene5314      	GO:0015036	GO:0019725					
Unigene5315      	GO:0008152	GO:0050662	GO:0016627				
Unigene5317      	GO:0010467	GO:0030529	GO:0005198				
Unigene5320      	GO:0031224	GO:0042625	GO:0046872	GO:0009206	GO:0005548	GO:0006869	GO:0032559
Unigene5321      	GO:0031224	GO:0042625	GO:0046872	GO:0009206	GO:0005548	GO:0006869	GO:0032559
Unigene5323      	GO:0033177	GO:0015077	GO:0006754				
Unigene5324      	GO:0033177	GO:0015077	GO:0006754				
Unigene5325      	GO:0031224						
Unigene5328      	GO:0003824						
Unigene5339      	GO:0046914						
Unigene5340      	GO:0046872										
Unigene5341      	GO:0016787										
Unigene5342      	GO:0016787										
Unigene5345      	GO:0009108	GO:0006541	GO:0003824								
Unigene5347      	GO:0031224	GO:0004175									
Unigene5348      	GO:0003824										
Unigene5352      	GO:0031224	GO:0015078	GO:0005488	GO:0006259	GO:0033177	GO:0006091	GO:0006754	GO:0015988	GO:0004518	GO:0005740	GO:0050136
Unigene5353      	GO:0016491	GO:0008152									
Unigene5357      	GO:0019538	GO:0004175									
Unigene5364      	GO:0004457	GO:0008152	GO:0005506	GO:0000166							
Unigene5365      	GO:0008152	GO:0005506	GO:0003824	GO:0000166							
Unigene5369      	GO:0031224	GO:0006810	GO:0009207	GO:0016887	GO:0015405	GO:0032559					
Unigene5370      	GO:0017111	GO:0006810	GO:0016020								
Unigene5371      	GO:0046914	GO:0006412	GO:0008135								
Unigene5375      	GO:0006259	GO:0043566	GO:0006887	GO:0050662	GO:0002097	GO:0044424					
Unigene5376      	GO:0004673	GO:0044238	GO:0004871	GO:0044260	GO:0016310	GO:0007165					
Unigene5387      	GO:0008152	GO:0031224	GO:0031090	GO:0043231	GO:0016740	
Unigene5389      	GO:0031224					
Unigene5391      	GO:0015036	GO:0018904	GO:0043231	GO:0019725	GO:0000166	
Unigene5394      	GO:0031224	GO:0009206	GO:0046873	GO:0019829	GO:0006816	GO:0032559
Unigene5395      	GO:0003824					
Unigene5404      	GO:0016798	GO:0044238	GO:0005488			
Unigene5405      	GO:0019866	GO:0046872	GO:0031012	GO:0006810	GO:0031224	GO:0023052
Unigene5406      	GO:0000288	GO:0003824				
Unigene5414      	GO:0046914					
Unigene5423      	GO:0003824					
Unigene5439      	GO:0016787					
Unigene5442      	GO:0019866	GO:0031224	GO:0006810			
Unigene5444      	GO:0046914	GO:0048193	GO:0012507	GO:0015031		
Unigene5445      	GO:0046914	GO:0048193	GO:0012507	GO:0015031		
Unigene5446      	GO:0016301	GO:0044237				
Unigene5449      	GO:0043229					
Unigene5450      	GO:0043231	GO:0044427				
Unigene6452      	GO:0046872	GO:0008092	GO:0031090	GO:0043231	GO:0016192	GO:0030864
Unigene6459      	GO:0003824					
Unigene6460      	GO:0003824					
Unigene6468      	GO:0016810	GO:0048037	GO:0009056			
Unigene6472      	GO:0016043					
Unigene6474      	GO:0008152	GO:0016491	GO:0046914			
Unigene6477      	GO:0016787					
Unigene6478      	GO:0006810					
Unigene6479      	GO:0006810					
Unigene6488      	GO:0031224	GO:0017111	GO:0006810	GO:0009207	GO:0015405	GO:0032559
Unigene6489      	GO:0010467	GO:0030529	GO:0005198			
Unigene6496      	GO:0003676	GO:0042254	GO:0042623	GO:0032559	GO:0031981	
Unigene6497      	GO:0017111	GO:0000166				
Unigene6498      	GO:0008152	GO:0005488	GO:0016740			
Unigene6499      	GO:0006810	GO:0031224				
Unigene6500      	GO:0016020	GO:0006810					
Unigene6510      	GO:0031224	GO:0015850	GO:0043234	GO:0006259	GO:0008493	GO:0042221	GO:0032559
Unigene6511      	GO:0006810	GO:0042221	GO:0044464				
Unigene6513      	GO:0005488						
Unigene6514      	GO:0005488						
Unigene6515      	GO:0005488						
Unigene6518      	GO:0006259	GO:0006325	GO:0004386	GO:0033554	GO:0043231	GO:0032559	
Unigene6524      	GO:0044464	GO:0019538	GO:0004175				
Unigene6526      	GO:0016628	GO:0006694	GO:0031224				
Unigene6534      	GO:0043021	GO:0008135	GO:0043234	GO:0006413	GO:0043231		
Unigene6535      	GO:0043021	GO:0008135	GO:0043234	GO:0006413	GO:0043231		
Unigene6538      	GO:0006810						
Unigene6543      	GO:0008652	GO:0004084					
Unigene6546      	GO:0003824						
Unigene6547      	GO:0044424	GO:0008374					
Unigene6551      	GO:0003824	GO:0008152					
Unigene6552      	GO:0003824	GO:0008152	
Unigene6560      	GO:0044464	GO:0046914	
Unigene6565      	GO:0000226	GO:0005819	
Unigene6566      	GO:0032156	GO:0032561	GO:0009987
Unigene6567      	GO:0032156	GO:0032561	GO:0009987
Unigene6569      	GO:0043231		
Unigene6570      	GO:0043231	GO:0030529	GO:0006396
Unigene6571      	GO:0043231	GO:0030529	GO:0006396
Unigene6572      	GO:0008152	GO:0016614	GO:0000166
Unigene6581      	GO:0044424	GO:0006412	GO:0008135
Unigene6582      	GO:0044424	GO:0006412	GO:0008135
Unigene6583      	GO:0008233		
Unigene6584      	GO:0030120	GO:0015031	
Unigene6588      	GO:0032559		
Unigene6603      	GO:0044267	GO:0043234	GO:0005515
Unigene6604      	GO:0044267	GO:0043234	GO:0005515
Unigene6610      	GO:0030529			
Unigene6612      	GO:0016846	GO:0043169		
Unigene6613      	GO:0016846	GO:0043169		
Unigene6614      	GO:0016879			
Unigene6615      	GO:0006412	GO:0030528	GO:0006351	GO:0008135
Unigene6617      	GO:0048037	GO:0008152	GO:0003824	
Unigene6618      	GO:0048037	GO:0008152	GO:0003824	
Unigene6625      	GO:0046872			
Unigene6629      	GO:0043232	GO:0008064		
Unigene6634      	GO:0044464			
Unigene6638      	GO:0044464	GO:0008324	GO:0006812	
Unigene6644      	GO:0016879	GO:0044464	GO:0043412	
Unigene6645      	GO:0003676	GO:0010467	GO:0030529	GO:0005198
Unigene6650      	GO:0016859	GO:0044267		
Unigene6651      	GO:0016859	GO:0044267		
Unigene6657      	GO:0016787			
Unigene6658      	GO:0006810	GO:0031224					
Unigene6663      	GO:0006351	GO:0003676					
Unigene6665      	GO:0006351	GO:0003676	GO:0001071	GO:0006730	GO:0016741		
Unigene6675      	GO:0006412	GO:0008135					
Unigene6676      	GO:0006412	GO:0017111	GO:0009207	GO:0008135	GO:0032561		
Unigene6684      	GO:0006412	GO:0017111	GO:0009207	GO:0008135	GO:0032561	GO:0044464	
Unigene6685      	GO:0003824						
Unigene6687      	GO:0016787						
Unigene6701      	GO:0043234	GO:0008415	GO:0006631				
Unigene6702      	GO:0016703	GO:0043234	GO:0008415	GO:0006631			
Unigene6703      	GO:0043234	GO:0016408	GO:0006631	GO:0004312			
Unigene6704      	GO:0043234	GO:0008415	GO:0006631				
Unigene6707      	GO:0016747	GO:0046914	GO:0031090	GO:0043231	GO:0031224		
Unigene6709      	GO:0032559	GO:0042623					
Unigene6712      	GO:0004540	GO:0004519	GO:0003676				
Unigene6714      	GO:0044427	GO:0046914	GO:0006325	GO:0003676	GO:0043231	GO:0017111	GO:0032559
Unigene6724      	GO:0031224	GO:0006812	GO:0043169		
Unigene6727      	GO:0044464	GO:0005488			
Unigene6732      	GO:0004521	GO:0006464	GO:0004672	GO:0032559	GO:0006396
Unigene6733      	GO:0004521	GO:0006464	GO:0004672	GO:0032559	GO:0006396
Unigene6737      	GO:0009207	GO:0032561	GO:0017111		
Unigene6738      	GO:0009207	GO:0032561	GO:0017111		
Unigene6741      	GO:0004672	GO:0006796			
Unigene6743      	GO:0032559	GO:0003676	GO:0003824		
Unigene6744      	GO:0017111				
Unigene6745      	GO:0046914	GO:0019941	GO:0008238	GO:0016790	
Unigene6749      	GO:0051536	GO:0016836	GO:0009060		
Unigene6754      	GO:0016763	GO:0006144	GO:0043169	GO:0006163	
Unigene6760      	GO:0008152	GO:0003824	GO:0046914		
Unigene6761      	GO:0008152	GO:0003824	GO:0046914		
Unigene6762      	GO:0008152	GO:0003824	GO:0046914		
Unigene6763      	GO:0016763	GO:0006400			
Unigene6764      	GO:0016757	GO:0006400				
Unigene6765      	GO:0006400	GO:0016740				
Unigene6768      	GO:0003824	GO:0016209	GO:0043169	GO:0072593		
Unigene6794      	GO:0006497	GO:0031090	GO:0031224	GO:0023052		
Unigene6795      	GO:0016791					
Unigene6796      	GO:0016791					
Unigene6798      	GO:0046872	GO:0044464	GO:0003824			
Unigene6799      	GO:0043231	GO:0042623	GO:0032559	GO:0006396		
Unigene6802      	GO:0044238	GO:0007165	GO:0004629			
Unigene6803      	GO:0046914	GO:0003676	GO:0000956	GO:0017111	GO:0032559	GO:0044424
Unigene6804      	GO:0016772	GO:0006644				
Unigene6805      	GO:0003824	GO:0008152				
Unigene6807      	GO:0046914	GO:0048193	GO:0012507	GO:0015031		
Unigene6814      	GO:0044464					
Unigene6815      	GO:0016020					
Unigene6824      	GO:0043169	GO:0016702	GO:0006558	GO:0006570		
Unigene6825      	GO:0043169	GO:0016702	GO:0006558	GO:0006570						
Unigene6826      	GO:0016301	GO:0006796	GO:0019400	GO:0032559						
Unigene6830      	GO:0008152	GO:0016703								
Unigene6839      	GO:0007017	GO:0003774	GO:0032559	GO:0015630						
Unigene6841      	GO:0010467	GO:0044464								
Unigene6842      	GO:0010467	GO:0044464								
Unigene6843      	GO:0046872	GO:0006351								
Unigene6854      	GO:0016620	GO:0019842	GO:0022892							
Unigene6861      	GO:0031224	GO:0043231	GO:0006310	GO:0015002	GO:0003676	GO:0019866	GO:0045333	GO:0051234	GO:0004518	GO:0005506
Unigene6864      	GO:0003824									
Unigene6867      	GO:0005488									
Unigene6871      	GO:0008152	GO:0003824								
Unigene6873      	GO:0006810									
Unigene6874      	GO:0006810									
Unigene6887      	GO:0003824									
Unigene6888      	GO:0016491	GO:0008152								
Unigene6889      	GO:0016491	GO:0044281	GO:0050662			
Unigene6890      	GO:0003824					
Unigene6891      	GO:0003824					
Unigene6892      	GO:0000166					
Unigene6905      	GO:0017111	GO:0043231	GO:0019866	GO:0009207	GO:0032561	GO:0010467
Unigene6922      	GO:0016458	GO:0031332	GO:0016787	GO:0005488		
Unigene6923      	GO:0016458	GO:0031332	GO:0016787	GO:0005488		
Unigene6935      	GO:0016568	GO:0046914	GO:0001071	GO:0003677	GO:0006351	GO:0005694
Unigene6936      	GO:0004812	GO:0006418	GO:0032559	GO:0044424		
Unigene6938      	GO:0004812	GO:0006418	GO:0032559	GO:0044424		
Unigene6945      	GO:0008152					
