# Supplementary material for: Transcriptome Sequencing and Gene Expression Analysis of Trichoderma brevicompactum under Different Culture Conditions
Source: PLoS One. 2014 Apr 7;9(4):e94203. doi: 10.1371/journal.pone.0094203 (PMC3978026; doi:10.1371/journal.pone.0094203)
Supplement: Table S5 — Top 20 most up-regulated and 20 down-regulated unigenes between the trichodermin-producing condition and the trichodermin-nonproducing condition. (XLS) [file pone.0094203.s011.xls]

## Sheet: BvsA1.20DiffGeneExpFilter
The top 20 most up-regulated and down-regulated unigenes between trichodermin-producing condition and trichodermin-nonproducing condition.
Gene	TPM-trichodermin-producing	TPM-trichodermin-nonproducing	log2 Ratio(trichodermin-nonproducing/trichodermin-producing)	Up-Down-Regulation	Description
Unigene8876	340.93	0.01	15.0572	Up	allergen Asp F4-like protein
Unigene6021	173.84	0.01	14.0855	Up	threonine-protein phosphatase PP2A catalytic subunit
Unigene14591	170.75	0.01	14.0596	Up	no hit
Unigene4765	147.41	0.01	13.8475	Up	uncharacterized protein
Unigene5595	146.44	0.01	13.838	Up	hypothetical protein TRIATDRAFT_92601
Unigene5917	139.88	0.01	13.7719	Up	Wsc3p
Unigene10464	138.73	0.01	13.76	Up	MFS multidrug transporter
Unigene11446	126.57	0.01	13.6276	Up	CFEM domain containing protein
Unigene5984	99.75	0.01	13.2841	Up	small GTP-binding protein YPTI
Unigene2628	90.49	0.01	13.1435	Up	hypothetical protein TRIVIDRAFT_37183
Unigene5239	87.98	0.01	13.103	Up	phenylacrylic acid decarboxylase
Unigene8986	83.54	0.01	13.0283	Up	extracellular serine-rich protein
Unigene2754	76.98	0.01	12.9103	Up	ATP-dependent DNA ligase domain-containing protein
Unigene8677	76.41	0.01	12.8995	Up	alcohol dehydrogenase
Unigene5559	60.2	0.01	12.5555	Up	hypothetical protein FOXB_17294
Unigene15581	55.37	0.01	12.4349	Up	Cell wall protein qid3
Unigene13784	54.22	0.01	12.4046	Up	similar to 24-dehydrocholesterol reductase precursor
Unigene331	53.83	0.01	12.3942	Up	oxoglutarate/iron-dependent oxygenase
Unigene15774	48.24	0.01	12.236	Up	hypothetical protein TRIVIDRAFT_66016
Unigene4838	46.89	0.01	12.1951	Up	no hit
Unigene5061	0.01	196.12	-14.2594	Down	potassium/sodium efflux P-type ATPase
Unigene3393	0.01	166.82	-14.026	Down	tRNA (uridine-2'-O-)-methyltransferase TRM7
Unigene16941	0.01	82.22	-13.0053	Down	hypothetical protein TRIVIDRAFT_83649
Unigene2279	0.01	53.47	-12.3845	Down	hydrogen antiporter
Unigene1067	0.01	50.17	-12.2926	Down	no hit
Unigene16329	0.01	44.68	-12.1254	Down	translation elongation factor Tu
Unigene15976	0.01	40.84	-11.9958	Down	Pc20g03780
Unigene6867	0.01	38.45	-11.9088	Down	DEHA2C11506p
Unigene3361	0.01	32.41	-11.6622	Down	no hit
Unigene17008	0.01	31.86	-11.6375	Down	no hit
Unigene16939	0.01	31.5	-11.6211	Down	alpha/beta-hydrolase
Unigene19024	0.01	30.58	-11.5784	Down	no hit
Unigene2284	0.01	27.83	-11.4424	Down	no hit
Unigene20787	0.01	26	-11.3443	Down	PTPLA-domain-containing protein
Unigene19973	0.01	26	-11.3443	Down	no hit
Unigene22316	0.01	23.99	-11.2282	Down	Pc20g03780
Unigene21131	0.01	20.69	-11.0147	Down	no hit
Unigene1965	0.01	19.96	-10.9629	Down	no hit
Unigene7188	0.01	18.68	-10.8673	Down	no hit
Unigene16256	0.01	18.49	-10.8525	Down	recombination hotspot-binding protein
