# Supplementary material for: Transcriptome Sequencing and Gene Expression Analysis of Trichoderma brevicompactum under Different Culture Conditions
Source: PLoS One. 2014 Apr 7;9(4):e94203. doi: 10.1371/journal.pone.0094203 (PMC3978026; doi:10.1371/journal.pone.0094203)
Supplement: Table S6 — COG classification comparison of different Trichoderma species. (XLS) [file pone.0094203.s012.xls]

## Sheet: Sheet1
COG classification comparison of different Trichoderma species
		T. atroviride	T. reesei	T. virens	T. brevicompactum
Code	Functional-Categories	Gene numbers
A	RNA processing and modification	323	346	346	58
B	Chromatin structure and dynamics	154	136	140	133
C	Energy production and conversion	407	316	419	467
D	Cell cycle control, cell division, chromosome partitioning	196	196	204	453
E	Amino acid transport and metabolism	317	290	346	694
F	Nucleotide transport and metabolism	95	95	100	183
G	Carbohydrate transport and metabolism	417	346	443	897
H	Coenzyme transport and metabolism	102	95	114	306
I	Lipid transport and metabolism	356	297	383	403
J	Translation, ribosomal structure and biogenesis	352	339	360	884
K	Transcription	388	393	392	958
L	Replication, recombination and repair	203	192	206	658
M	Cell wall/membrane/envelope biogenesis	153	87	121	505
N	Cell motility	5	5	5	129
O	Posttranslational modification, protein turnover, chaperones	620	559	625	728
P	Inorganic ion transport and metabolism	224	177	198	469
Q	Secondary metabolites biosynthesis, transport and catabolism	372	262	433	463
R	General function prediction only	1246	1030	1307	1937
S	Function unknown	397	383	400	587
T	Signal transduction mechanisms	526	516	553	520
U	Intracellular trafficking, secretion, and vesicular transport	330	313	329	385
V	Defense mechanisms	129	109	120	115
W	Extracellular structures	43	65	49	12
Y	Nuclear structure	115	106	92	6
Z	Cytoskeleton	178	180	190	108
